# Supplementary material for: The middle domain of Hsp104 can ensure substrates are functional after processing
Source: PLoS Genet. 2024 Oct 3;20(10):e1011424. doi: 10.1371/journal.pgen.1011424 (PMC11478891; doi:10.1371/journal.pgen.1011424)
Supplement: S1 Data — The readme tab indicates the recombinant proteins used in the experiment. (XLSX) [file pgen.1011424.s007.xlsx]

## Sheet: Readme
This spreadsheet is the raw data associated with Fig 6
Recombinant protein
WT	Hsp104WT
A503S	Hsp104A503S
A503V	Hsp104A503V
Buffer	no Hsp104
Tab1	Sup35 prion disassembly	ThT fluorescnece
Tab 2	GTPase data	GTPase activity

## Sheet: Sup35 prion disassembly
Strain	WT1	WT2	WT3	A503S1	A503S2	A503S3	A503V1	A503V2	A503V3	Buffer 1	Buffer 2	Buffer 3
0.0 min	100	100	100	100	100	100	100	100	100	100	100	100
5.0 min	83.845	71.89	91.195	42.79	61.379	47.1	48.322	37.504	43.873	103.574	103.445	99.007
10.0 min	65.896	76.303	50.086	23.877	21.71	36.673	29.04	20.23	14.006	99.584	92.438	101.697
30.0 min	61.893	30.657	48.39	15.294	21.5	18.1	7.126	15.848	0.636	98.035	91.489	98.808
60.0 min	26.662	46.77	38.867	11.979	10.516	23.501	8.792	4.979	11.888	97.44	95.764	101.607

## Sheet: GTPase data
Strain	WT1	WT2	WT3	A503S1	A503S2	A503S3	A503V1	A503V2	A503V3	Buffer 1	Buffer 2	Buffer 3
0.0 min	100	100	100	100	100	100	100	100	100	100	100	100
5.0 min	96.843	94.452	95.628	67.882	63.331	74.104	44.487	57.317	51.853	98.927	102.87	99.136
10.0 min	99.772	98.81	96.057	36.245	38.68	43.404	36.161	30.56	26.942	95.403	98.971	103.428
30.0 min	90.155	91.854	98.353	37.9	25.34	24.759	16.177	8.623	20.266	100.093	95.509	92.757
60.0 min	94.078	98.629	96.931	31.335	24.587	26.095	9.124	13.331	11.169	101.863	95.236	96.975
