# Supplementary material for: The middle domain of Hsp104 can ensure substrates are functional after processing
Source: PLoS Genet. 2024 Oct 3;20(10):e1011424. doi: 10.1371/journal.pgen.1011424 (PMC11478891; doi:10.1371/journal.pgen.1011424)
Supplement: S2 Data — Each tab contains the data collected for each individual strain. The readme tab indicates the strains and plasmids used in Fig 7, as well as what values are contained in each column. (XLSX) [file pgen.1011424.s008.xlsx]

## Sheet: Readme
This spreadsheet is the raw data associated with Figs 7 and S6.
Name of column	Title	Description
column A	Strain name	The description of strain and galactose plasmid used in each experiment
column B	Replicate	The independent experiments are labeled by letter
column C	Image	The field analyzed in each independent experiment
column D	Background	For each image, five values were recorded for the level of background red fluorescence
column E	Background average	For each image, the five velues from column D were averaged.
column F	Object	This value is the raw red intensity of each cell.
column G	Object-Bkgrd Avg.	This value is calculated by taking the object (column F) and subtracting the background average (column E)
	Label in spreadsheet	Strain number found in Supplementary table X	Description of strain or plasmid
Strain names	psi-	M655	[psi-] strain with integrated GST(UGA)DsRed
	PSI+	M659	strong [PS+] strain with integrated GST(UGA)DsRed
Plasmid names	EV	p3288	pRS416Gal-EV
	WT	p3075	pRS416Gal-Hsp104
	A503S	p3077	pRS416Gal-Hsp104A503S
	A503V	p3076	pRS416Gal-Hsp104A503V

## Sheet: psi- EV
Strain	Replicate	Image	Background	Background Average	Object	Object-Bkgrd Avg.
psi-EV	A	1	430.62	430.218	745.35	315.132
psi-EV	A	1	411.17	430.218	793.66	363.442
psi-EV	A	1	441.41	430.218	748.05	317.832
psi-EV	A	1	431.64	430.218	719.79	289.572
psi-EV	A	1	436.25	430.218	541.69	111.472
psi-EV	A	1		430.218	704.68	274.462
psi-EV	A	1		430.218	602.32	172.102
psi-EV	A	1		430.218	679.83	249.612
psi-EV	A	1		430.218	713.8	283.582
psi-EV	A	1		430.218	681.43	251.212
psi-EV	A	1		430.218	671.04	240.822
psi-EV	A	1		430.218	678.4	248.182
psi-EV	A	1		430.218	880.21	449.992
psi-EV	A	1		430.218	625.39	195.172
psi-EV	A	1		430.218	599.23	169.012
psi-EV	A	1		430.218	552.91	122.692
psi-EV	A	1		430.218	708.52	278.302
psi-EV	A	1		430.218	585.34	155.122
psi-EV	A	1		430.218	739.47	309.252
psi-EV	A	1		430.218	610.88	180.662
psi-EV	A	1		430.218	638.29	208.072
psi-EV	A	1		430.218	642.59	212.372
psi-EV	A	1		430.218	643.74	213.522
psi-EV	A	1		430.218	611.55	181.332
psi-EV	A	1		430.218	583.01	152.792
psi-EV	A	1		430.218	688.81	258.592
psi-EV	A	1		430.218	645.16	214.942
psi-EV	A	1		430.218	605.3	175.082
psi-EV	A	1		430.218	607.41	177.192
psi-EV	A	1		430.218	727.61	297.392
psi-EV	A	1		430.218	655.12	224.902
psi-EV	A	1		430.218	626.92	196.702
psi-EV	A	1		430.218	589.57	159.352
psi-EV	A	1		430.218	645.6	215.382
psi-EV	A	1		430.218	636.97	206.752
psi-EV	A	1		430.218	694.79	264.572
psi-EV	A	1		430.218	625.03	194.812
psi-EV	A	1		430.218	726.25	296.032
psi-EV	A	1		430.218	654.47	224.252
psi-EV	A	1		430.218	649.24	219.022
psi-EV	A	1		430.218	676.15	245.932
psi-EV	A	1		430.218	681.69	251.472
psi-EV	A	1		430.218	605.74	175.522
psi-EV	A	1		430.218	807.73	377.512
psi-EV	A	1		430.218	706.64	276.422
psi-EV	A	1		430.218	567.37	137.152
psi-EV	A	1		430.218	581.23	151.012
psi-EV	A	1		430.218	630.81	200.592
psi-EV	A	1		430.218	600.87	170.652
psi-EV	A	2	433.43	430.768	670.04	239.272
psi-EV	A	2	429.42	430.768	586.98	156.212
psi-EV	A	2	427.67	430.768	560.7	129.932
psi-EV	A	2	426.84	430.768	584.62	153.852
psi-EV	A	2	436.48	430.768	629.48	198.712
psi-EV	A	2		430.768	660.92	230.152
psi-EV	A	2		430.768	627.68	196.912
psi-EV	A	2		430.768	563.57	132.802
psi-EV	A	2		430.768	616.9	186.132
psi-EV	A	2		430.768	664.98	234.212
psi-EV	A	2		430.768	614.25	183.482
psi-EV	A	2		430.768	589.76	158.992
psi-EV	A	2		430.768	800.1	369.332
psi-EV	A	2		430.768	686.99	256.222
psi-EV	A	2		430.768	740.71	309.942
psi-EV	A	2		430.768	646.66	215.892
psi-EV	A	2		430.768	731.32	300.552
psi-EV	A	2		430.768	763.82	333.052
psi-EV	A	2		430.768	625.53	194.762
psi-EV	A	2		430.768	623.64	192.872
psi-EV	A	2		430.768	670.42	239.652
psi-EV	A	2		430.768	587	156.232
psi-EV	A	2		430.768	674.9	244.132
psi-EV	A	2		430.768	698.21	267.442
psi-EV	A	2		430.768	857.68	426.912
psi-EV	A	2		430.768	675.51	244.742
psi-EV	A	2		430.768	620.96	190.192
psi-EV	A	2		430.768	671.62	240.852
psi-EV	A	2		430.768	591.87	161.102
psi-EV	A	2		430.768	587.72	156.952
psi-EV	A	2		430.768	630.53	199.762
psi-EV	A	2		430.768	654.4	223.632
psi-EV	A	2		430.768	637.41	206.642
psi-EV	A	2		430.768	690.46	259.692
psi-EV	A	2		430.768	583.65	152.882
psi-EV	A	2		430.768	648.94	218.172
psi-EV	A	2		430.768	643.75	212.982
psi-EV	A	2		430.768	640.81	210.042
psi-EV	A	2		430.768	704.38	273.612
psi-EV	A	2		430.768	658.96	228.192
psi-EV	A	2		430.768	555.61	124.842
psi-EV	A	2		430.768	651.94	221.172
psi-EV	A	3	432.32	438.534	616.39	177.856
psi-EV	A	3	437.18	438.534	722.73	284.196
psi-EV	A	3	440.86	438.534	628.81	190.276
psi-EV	A	3	443.47	438.534	665.96	227.426
psi-EV	A	3	438.84	438.534	660.58	222.046
psi-EV	A	3		438.534	736.95	298.416
psi-EV	A	3		438.534	665.2	226.666
psi-EV	A	3		438.534	704.81	266.276
psi-EV	A	3		438.534	588.49	149.956
psi-EV	A	3		438.534	643.57	205.036
psi-EV	B	1	357.71	373.086	745.85	372.764
psi-EV	B	1	380.84	373.086	557.97	184.884
psi-EV	B	1	384.42	373.086	597.71	224.624
psi-EV	B	1	368.39	373.086	656.24	283.154
psi-EV	B	1	374.07	373.086	594.84	221.754
psi-EV	B	1		373.086	551.18	178.094
psi-EV	B	1		373.086	633.74	260.654
psi-EV	B	1		373.086	517.57	144.484
psi-EV	B	1		373.086	619.64	246.554
psi-EV	B	1		373.086	443.25	70.164
psi-EV	B	1		373.086	542.27	169.184
psi-EV	B	1		373.086	533.82	160.734
psi-EV	B	1		373.086	508.77	135.684
psi-EV	B	1		373.086	455.23	82.144
psi-EV	B	1		373.086	545.61	172.524
psi-EV	B	1		373.086	594.82	221.734
psi-EV	B	1		373.086	536.27	163.184
psi-EV	B	1		373.086	528.96	155.874
psi-EV	B	1		373.086	576.02	202.934
psi-EV	B	1		373.086	574.49	201.404
psi-EV	B	1		373.086	571.46	198.374
psi-EV	B	2	361.11	371.73	533.95	162.22
psi-EV	B	2	380.91	371.73	541.28	169.55
psi-EV	B	2	365.38	371.73	575.97	204.24
psi-EV	B	2	384.9	371.73	542.95	171.22
psi-EV	B	2	366.35	371.73	529.84	158.11
psi-EV	B	2		371.73	538.89	167.16
psi-EV	B	2		371.73	490.59	118.86
psi-EV	B	2		371.73	515.29	143.56
psi-EV	B	2		371.73	442.8	71.07
psi-EV	B	2		371.73	447.12	75.39
psi-EV	B	2		371.73	516.5	144.77
psi-EV	B	2		371.73	608.88	237.15
psi-EV	B	2		371.73	561.77	190.04
psi-EV	B	2		371.73	513.32	141.59
psi-EV	B	2		371.73	534.01	162.28
psi-EV	B	2		371.73	528.17	156.44
psi-EV	B	2		371.73	546.58	174.85
psi-EV	B	2		371.73	593.22	221.49
psi-EV	B	2		371.73	570.09	198.36
psi-EV	B	2		371.73	523.76	152.03
psi-EV	B	2		371.73	522.67	150.94
psi-EV	B	2		371.73	538.42	166.69
psi-EV	B	2		371.73	525.58	153.85
psi-EV	B	2		371.73	481.26	109.53
psi-EV	B	2		371.73	644.29	272.56
psi-EV	B	2		371.73	460.29	88.56
psi-EV	B	2		371.73	445.55	73.82
psi-EV	B	3	361.2	362.752	481.75	118.998
psi-EV	B	3	348.83	362.752	635.64	272.888
psi-EV	B	3	363.14	362.752	523.3	160.548
psi-EV	B	3	371.28	362.752	529.65	166.898
psi-EV	B	3	369.31	362.752	503.58	140.828
psi-EV	B	3		362.752	505.67	142.918
psi-EV	B	3		362.752	470.02	107.268
psi-EV	B	3		362.752	495.68	132.928
psi-EV	B	3		362.752	499.57	136.818
psi-EV	B	3		362.752	540.11	177.358
psi-EV	B	3		362.752	562.17	199.418
psi-EV	B	3		362.752	538.62	175.868
psi-EV	B	3		362.752	518.48	155.728
psi-EV	B	3		362.752	492.76	130.008
psi-EV	B	3		362.752	532.42	169.668
psi-EV	B	3		362.752	497.68	134.928
psi-EV	B	3		362.752	518.75	155.998
psi-EV	B	3		362.752	497.94	135.188
psi-EV	B	3		362.752	521.11	158.358
psi-EV	B	3		362.752	499.05	136.298
psi-EV	B	3		362.752	473.12	110.368
psi-EV	B	3		362.752	465.29	102.538
psi-EV	B	3		362.752	583.58	220.828
psi-EV	B	3		362.752	473.55	110.798
psi-EV	B	3		362.752	480.68	117.928
psi-EV	B	3		362.752	440.22	77.468
psi-EV	B	3		362.752	527.45	164.698
psi-EV	B	3		362.752	627.56	264.808
psi-EV	B	3		362.752	548.62	185.868
psi-EV	B	4	364.87	359.894	576.35	216.456
psi-EV	B	4	341.06	359.894	501.95	142.056
psi-EV	B	4	351.55	359.894	452.74	92.846
psi-EV	B	4	371.91	359.894	447.72	87.826
psi-EV	B	4	370.08	359.894	450.61	90.716
psi-EV	B	4		359.894	420.12	60.226
psi-EV	B	4		359.894	459.63	99.736
psi-EV	B	4		359.894	464.23	104.336
psi-EV	B	4		359.894	472.5	112.606
psi-EV	B	4		359.894	523.31	163.416
psi-EV	B	4		359.894	457.27	97.376
psi-EV	B	4		359.894	476.77	116.876
psi-EV	B	4		359.894	475.4	115.506
psi-EV	B	4		359.894	475.54	115.646
psi-EV	B	4		359.894	488.1	128.206
psi-EV	B	4		359.894	510.08	150.186
psi-EV	B	4		359.894	499.38	139.486
psi-EV	B	4		359.894	472.47	112.576
psi-EV	B	4		359.894	505.23	145.336
psi-EV	B	4		359.894	531.45	171.556
psi-EV	B	4		359.894	521.34	161.446
psi-EV	B	4		359.894	498.85	138.956
psi-EV	B	4		359.894	503.08	143.186
psi-EV	B	4		359.894	486.96	127.066
psi-EV	B	4		359.894	494.54	134.646
psi-EV	B	4		359.894	508.77	148.876
psi-EV	B	4		359.894	530.49	170.596
psi-EV	B	4		359.894	513.63	153.736
psi-EV	B	4		359.894	536.66	176.766
psi-EV	B	4		359.894	491.98	132.086
psi-EV	B	4		359.894	500.35	140.456
psi-EV	B	4		359.894	508.15	148.256
psi-EV	B	4		359.894	530.04	170.146
psi-EV	C	1	458.53	438.282	755.81	317.528
psi-EV	C	1	443.65	438.282	658.72	220.438
psi-EV	C	1	449.32	438.282	692.26	253.978
psi-EV	C	1	432.56	438.282	679.35	241.068
psi-EV	C	1	407.35	438.282	718.75	280.468
psi-EV	C	1		438.282	750.18	311.898
psi-EV	C	1		438.282	833.45	395.168
psi-EV	C	1		438.282	639.11	200.828
psi-EV	C	1		438.282	649.55	211.268
psi-EV	C	1		438.282	690.28	251.998
psi-EV	C	1		438.282	671.56	233.278
psi-EV	C	1		438.282	694.77	256.488
psi-EV	C	1		438.282	694.15	255.868
psi-EV	C	1		438.282	686.29	248.008
psi-EV	C	1		438.282	725.01	286.728
psi-EV	C	1		438.282	735.66	297.378
psi-EV	C	1		438.282	749.32	311.038
psi-EV	C	1		438.282	693.82	255.538
psi-EV	C	1		438.282	713.79	275.508
psi-EV	C	1		438.282	701.92	263.638
psi-EV	C	1		438.282	691.44	253.158
psi-EV	C	1		438.282	780.35	342.068
psi-EV	C	1		438.282	813.05	374.768
psi-EV	C	1		438.282	655.07	216.788
psi-EV	C	1		438.282	746.53	308.248
psi-EV	C	1		438.282	664.6	226.318
psi-EV	C	1		438.282	632.97	194.688
psi-EV	C	1		438.282	661.79	223.508
psi-EV	C	1		438.282	673.42	235.138
psi-EV	C	1		438.282	609.43	171.148
psi-EV	C	1		438.282	718.01	279.728
psi-EV	C	1		438.282	635.25	196.968
psi-EV	C	1		438.282	687.15	248.868
psi-EV	C	1		438.282	679.46	241.178
psi-EV	C	1		438.282	657.07	218.788
psi-EV	C	1		438.282	830.96	392.678
psi-EV	C	1		438.282	696.26	257.978
psi-EV	C	1		438.282	684.1	245.818
psi-EV	C	2	408.98	403.45	618.91	215.46
psi-EV	C	2	396.6	403.45	616.59	213.14
psi-EV	C	2	424.94	403.45	627.66	224.21
psi-EV	C	2	381.51	403.45	599.04	195.59
psi-EV	C	2	405.22	403.45	494.27	90.82
psi-EV	C	2		403.45	588.86	185.41
psi-EV	C	2		403.45	618.55	215.1
psi-EV	C	2		403.45	637.67	234.22
psi-EV	C	2		403.45	671.17	267.72
psi-EV	C	2		403.45	664.99	261.54
psi-EV	C	2		403.45	660.91	257.46
psi-EV	C	2		403.45	651.47	248.02
psi-EV	C	2		403.45	604.07	200.62
psi-EV	C	2		403.45	594.33	190.88
psi-EV	C	2		403.45	638.32	234.87
psi-EV	C	2		403.45	696.59	293.14
psi-EV	C	2		403.45	638.07	234.62
psi-EV	C	2		403.45	658.55	255.1
psi-EV	C	2		403.45	655.17	251.72
psi-EV	C	2		403.45	625.67	222.22
psi-EV	C	2		403.45	591.5	188.05
psi-EV	C	2		403.45	597.14	193.69
psi-EV	C	2		403.45	664.89	261.44
psi-EV	C	2		403.45	689.08	285.63
psi-EV	C	2		403.45	617.57	214.12
psi-EV	C	2		403.45	635.96	232.51
psi-EV	C	2		403.45	699.08	295.63
psi-EV	C	2		403.45	657.61	254.16
psi-EV	C	2		403.45	660.59	257.14
psi-EV	C	2		403.45	685.67	282.22
psi-EV	C	2		403.45	690.27	286.82
psi-EV	C	2		403.45	650.6	247.15
psi-EV	C	2		403.45	693.61	290.16
psi-EV	C	2		403.45	664.31	260.86
psi-EV	C	2		403.45	632.84	229.39
psi-EV	C	2		403.45	632.67	229.22
psi-EV	C	2		403.45	734.75	331.3
psi-EV	C	2		403.45	718.34	314.89
psi-EV	C	2		403.45	620.72	217.27
psi-EV	C	2		403.45	618.19	214.74
psi-EV	C	2		403.45	599.06	195.61
psi-EV	C	2		403.45	592.96	189.51
psi-EV	C	2		403.45	605.39	201.94
psi-EV	C	2		403.45	600.96	197.51
psi-EV	C	2		403.45	750.23	346.78
psi-EV	C	2		403.45	646.33	242.88
psi-EV	C	2		403.45	659.94	256.49
psi-EV	C	2		403.45	620.79	217.34
psi-EV	C	2		403.45	595.15	191.7
psi-EV	C	2		403.45	816.58	413.13
psi-EV	C	2		403.45	642.07	238.62
psi-EV	C	2		403.45	686.74	283.29
psi-EV	C	2		403.45	738.19	334.74

## Sheet: psi- WT
Strain	Replicate	Image	Background	Background Average	Object	Object-Bkgrd Avg.
psi- WT	A	2	471.58	463.636	775.99	312.354
psi- WT	A	2	431.87	463.636	697.81	234.174
psi- WT	A	2	471.39	463.636	737.26	273.624
psi- WT	A	2	480.1	463.636	753.34	289.704
psi- WT	A	2	463.24	463.636	720.36	256.724
psi- WT	A	2		463.636	667.64	204.004
psi- WT	A	2		463.636	645.1	181.464
psi- WT	A	2		463.636	555.66	92.024
psi- WT	A	2		463.636	699.67	236.034
psi- WT	A	2		463.636	743.2	279.564
psi- WT	A	2		463.636	723.22	259.584
psi- WT	A	2		463.636	765.7	302.064
psi- WT	A	2		463.636	665.72	202.084
psi- WT	A	2		463.636	730.01	266.374
psi- WT	A	2		463.636	710.23	246.594
psi- WT	A	2		463.636	686.4	222.764
psi- WT	A	2		463.636	710.51	246.874
psi- WT	A	2		463.636	774.84	311.204
psi- WT	A	2		463.636	687.19	223.554
psi- WT	A	2		463.636	699.49	235.854
psi- WT	A	2		463.636	735.21	271.574
psi- WT	A	2		463.636	688.45	224.814
psi- WT	A	2		463.636	712.03	248.394
psi- WT	A	2		463.636	706.69	243.054
psi- WT	A	2		463.636	651.2	187.564
psi- WT	A	3	438.43	438.644	687	248.356
psi- WT	A	3	423.29	438.644	684.08	245.436
psi- WT	A	3	469.11	438.644	648.69	210.046
psi- WT	A	3	452.16	438.644	623.41	184.766
psi- WT	A	3	410.23	438.644	664.29	225.646
psi- WT	A	3		438.644	729.13	290.486
psi- WT	A	3		438.644	650.81	212.166
psi- WT	A	3		438.644	631.8	193.156
psi- WT	A	3		438.644	567.34	128.696
psi- WT	A	3		438.644	643.4	204.756
psi- WT	A	3		438.644	661.55	222.906
psi- WT	A	3		438.644	660.48	221.836
psi- WT	A	3		438.644	648.36	209.716
psi- WT	A	3		438.644	654.91	216.266
psi- WT	A	3		438.644	670.6	231.956
psi- WT	A	3		438.644	598.93	160.286
psi- WT	A	3		438.644	615.57	176.926
psi- WT	A	3		438.644	633.43	194.786
psi- WT	A	3		438.644	630.68	192.036
psi- WT	A	3		438.644	667	228.356
psi- WT	A	3		438.644	667.59	228.946
psi- WT	A	3		438.644	728.63	289.986
psi- WT	A	3		438.644	716.47	277.826
psi- WT	A	3		438.644	684.47	245.826
psi- WT	A	3		438.644	749.1	310.456
psi- WT	A	4	376.09	380.52	543.28	162.76
psi- WT	A	4	365.82	380.52	549.19	168.67
psi- WT	A	4	397.83	380.52	576.02	195.5
psi- WT	A	4	395.11	380.52	537.98	157.46
psi- WT	A	4	367.75	380.52	496.45	115.93
psi- WT	A	4		380.52	532.44	151.92
psi- WT	A	4		380.52	529.46	148.94
psi- WT	A	4		380.52	440.02	59.5
psi- WT	A	4		380.52	473.39	92.87
psi- WT	A	4		380.52	580.74	200.22
psi- WT	A	4		380.52	564.42	183.9
psi- WT	A	4		380.52	605.8	225.28
psi- WT	A	4		380.52	541.38	160.86
psi- WT	A	4		380.52	544.89	164.37
psi- WT	A	4		380.52	566.18	185.66
psi- WT	A	4		380.52	555.59	175.07
psi- WT	A	4		380.52	544.59	164.07
psi- WT	A	4		380.52	554.02	173.5
psi- WT	A	4		380.52	526.78	146.26
psi- WT	A	4		380.52	518.74	138.22
psi- WT	A	4		380.52	498.85	118.33
psi- WT	A	4		380.52	502.41	121.89
psi- WT	A	4		380.52	501.83	121.31
psi- WT	A	4		380.52	550.14	169.62
psi- WT	A	4		380.52	522.69	142.17
psi- WT	A	5	369.01	373.424	466.15	92.726
psi- WT	A	5	349.08	373.424	505.9	132.476
psi- WT	A	5	391.42	373.424	499.65	126.226
psi- WT	A	5	390.12	373.424	516.21	142.786
psi- WT	A	5	367.49	373.424	503.2	129.776
psi- WT	A	5		373.424	486.92	113.496
psi- WT	A	5		373.424	523.3	149.876
psi- WT	A	5		373.424	498.56	125.136
psi- WT	A	5		373.424	491.82	118.396
psi- WT	A	5		373.424	522.04	148.616
psi- WT	A	5		373.424	518.82	145.396
psi- WT	A	5		373.424	490.61	117.186
psi- WT	A	5		373.424	542.8	169.376
psi- WT	A	5		373.424	539.37	165.946
psi- WT	A	5		373.424	551.65	178.226
psi- WT	A	5		373.424	544.37	170.946
psi- WT	A	5		373.424	545.73	172.306
psi- WT	A	5		373.424	562.82	189.396
psi- WT	A	5		373.424	532.54	159.116
psi- WT	A	5		373.424	492.23	118.806
psi- WT	A	5		373.424	516.83	143.406
psi- WT	A	5		373.424	585.54	212.116
psi- WT	A	5		373.424	511.81	138.386
psi- WT	A	5		373.424	487.12	113.696
psi- WT	B	2	458.05	462.56	661.78	199.22
psi- WT	B	2	446.1	462.56	683.77	221.21
psi- WT	B	2	482.08	462.56	646.29	183.73
psi- WT	B	2	479.15	462.56	669.14	206.58
psi- WT	B	2	447.42	462.56	643.46	180.9
psi- WT	B	2		462.56	653.11	190.55
psi- WT	B	2		462.56	666.06	203.5
psi- WT	B	2		462.56	677.92	215.36
psi- WT	B	2		462.56	612.59	150.03
psi- WT	B	2		462.56	719.66	257.1
psi- WT	B	2		462.56	646.58	184.02
psi- WT	B	2		462.56	659.51	196.95
psi- WT	B	2		462.56	764.29	301.73
psi- WT	B	2		462.56	715.31	252.75
psi- WT	B	2		462.56	718.48	255.92
psi- WT	B	2		462.56	725.16	262.6
psi- WT	B	2		462.56	732.32	269.76
psi- WT	B	2		462.56	686.88	224.32
psi- WT	B	2		462.56	687.12	224.56
psi- WT	B	2		462.56	689.44	226.88
psi- WT	B	2		462.56	682.36	219.8
psi- WT	B	2		462.56	695.59	233.03
psi- WT	B	2		462.56	703.4	240.84
psi- WT	B	2		462.56	696.43	233.87
psi- WT	B	2		462.56	708.38	245.82
psi- WT	B	2		462.56	667.96	205.4
psi- WT	B	2		462.56	670.97	208.41
psi- WT	B	2		462.56	617.86	155.3
psi- WT	B	2		462.56	618	155.44
psi- WT	B	2		462.56	564.26	101.7
psi- WT	B	2		462.56	587.29	124.73
psi- WT	B	2		462.56	641.6	179.04
psi- WT	B	2		462.56	625.66	163.1
psi- WT	B	2		462.56	605.28	142.72
psi- WT	B	2		462.56	519.2	56.64
psi- WT	B	3	468.65	469.07	656.36	187.29
psi- WT	B	3	466.78	469.07	651.58	182.51
psi- WT	B	3	488.66	469.07	706.95	237.88
psi- WT	B	3	475.18	469.07	677.44	208.37
psi- WT	B	3	446.08	469.07	663.12	194.05
psi- WT	B	3		469.07	663.1	194.03
psi- WT	B	3		469.07	708.69	239.62
psi- WT	B	3		469.07	687.93	218.86
psi- WT	B	3		469.07	614.65	145.58
psi- WT	B	3		469.07	651.68	182.61
psi- WT	B	3		469.07	548.59	79.52
psi- WT	B	3		469.07	610.34	141.27
psi- WT	B	3		469.07	620.35	151.28
psi- WT	B	3		469.07	608.98	139.91
psi- WT	B	3		469.07	666.14	197.07
psi- WT	B	3		469.07	652.48	183.41
psi- WT	B	3		469.07	670.57	201.5
psi- WT	B	3		469.07	669.77	200.7
psi- WT	B	3		469.07	758.98	289.91
psi- WT	B	3		469.07	716.9	247.83
psi- WT	B	3		469.07	694.9	225.83
psi- WT	B	3		469.07	760.13	291.06
psi- WT	B	3		469.07	760.06	290.99
psi- WT	B	3		469.07	622.55	153.48
psi- WT	B	3		469.07	675.26	206.19
psi- WT	B	3		469.07	630.64	161.57
psi- WT	B	3		469.07	620.34	151.27
psi- WT	B	3		469.07	614.14	145.07
psi- WT	B	3		469.07	619.66	150.59
psi- WT	B	3		469.07	648.83	179.76
psi- WT	B	3		469.07	608.02	138.95
psi- WT	B	3		469.07	597.12	128.05
psi- WT	B	3		469.07	684.39	215.32
psi- WT	B	3		469.07	669.91	200.84
psi- WT	B	3		469.07	707.61	238.54
psi- WT	B	4	532.98	522.596	690.86	168.264
psi- WT	B	4	531.95	522.596	754.79	232.194
psi- WT	B	4	517.52	522.596	764.69	242.094
psi- WT	B	4	523.32	522.596	755.57	232.974
psi- WT	B	4	507.21	522.596	727.14	204.544
psi- WT	B	4		522.596	635.49	112.894
psi- WT	B	4		522.596	660.1	137.504
psi- WT	B	4		522.596	685.49	162.894
psi- WT	B	4		522.596	660.1	137.504
psi- WT	B	4		522.596	685.58	162.984
psi- WT	B	4		522.596	663.29	140.694
psi- WT	B	4		522.596	723.67	201.074
psi- WT	B	4		522.596	761.42	238.824
psi- WT	B	4		522.596	732.11	209.514
psi- WT	B	4		522.596	743.37	220.774
psi- WT	B	4		522.596	763.52	240.924
psi- WT	B	4		522.596	788.64	266.044
psi- WT	B	4		522.596	712.45	189.854
psi- WT	B	4		522.596	761.84	239.244
psi- WT	B	4		522.596	724.94	202.344
psi- WT	B	4		522.596	832.94	310.344
psi- WT	B	4		522.596	693.39	170.794
psi- WT	B	4		522.596	688.86	166.264
psi- WT	B	4		522.596	705.37	182.774
psi- WT	B	4		522.596	713.58	190.984
psi- WT	B	4		522.596	804.28	281.684
psi- WT	B	4		522.596	753.03	230.434
psi- WT	C	1	498.87	491.286	744.86	253.574
psi- WT	C	1	498.36	491.286	806.24	314.954
psi- WT	C	1	484.61	491.286	744.82	253.534
psi- WT	C	1	498.45	491.286	791.48	300.194
psi- WT	C	1	476.14	491.286	798.41	307.124
psi- WT	C	1		491.286	973.15	481.864
psi- WT	C	1		491.286	834.55	343.264
psi- WT	C	1		491.286	787.46	296.174
psi- WT	C	1		491.286	847.3	356.014
psi- WT	C	1		491.286	811.54	320.254
psi- WT	C	1		491.286	785.88	294.594
psi- WT	C	1		491.286	826.74	335.454
psi- WT	C	1		491.286	756.73	265.444
psi- WT	C	1		491.286	723.45	232.164
psi- WT	C	1		491.286	714.8	223.514
psi- WT	C	1		491.286	739.59	248.304
psi- WT	C	1		491.286	701.85	210.564
psi- WT	C	1		491.286	702.74	211.454
psi- WT	C	1		491.286	716.73	225.444
psi- WT	C	1		491.286	689.09	197.804
psi- WT	C	1		491.286	733.41	242.124
psi- WT	C	1		491.286	787.35	296.064
psi- WT	C	1		491.286	708.6	217.314
psi- WT	C	1		491.286	653.41	162.124
psi- WT	C	1		491.286	682.14	190.854
psi- WT	C	1		491.286	768.9	277.614
psi- WT	C	1		491.286	707.73	216.444
psi- WT	C	1		491.286	718	226.714
psi- WT	C	1		491.286	746.24	254.954
psi- WT	C	1		491.286	745.29	254.004
psi- WT	C	1		491.286	762.8	271.514
psi- WT	C	1		491.286	740.85	249.564
psi- WT	C	1		491.286	683.36	192.074
psi- WT	C	1		491.286	685.77	194.484
psi- WT	C	1		491.286	782.39	291.104
psi- WT	C	2	677.53	614.918	1002.22	387.302
psi- WT	C	2	606.48	614.918	890.95	276.032
psi- WT	C	2	618.97	614.918	873.26	258.342
psi- WT	C	2	563.94	614.918	884.81	269.892
psi- WT	C	2	607.67	614.918	833.61	218.692
psi- WT	C	2		614.918	730.45	115.532
psi- WT	C	2		614.918	1052.17	437.252
psi- WT	C	2		614.918	932.74	317.822
psi- WT	C	2		614.918	993.37	378.452
psi- WT	C	2		614.918	1077.26	462.342
psi- WT	C	2		614.918	1082.15	467.232
psi- WT	C	2		614.918	1000	385.082
psi- WT	C	2		614.918	993.68	378.762
psi- WT	C	2		614.918	787.85	172.932
psi- WT	C	2		614.918	750.1	135.182
psi- WT	C	2		614.918	761.09	146.172
psi- WT	C	2		614.918	766.09	151.172
psi- WT	C	2		614.918	980.16	365.242
psi- WT	C	2		614.918	977.54	362.622
psi- WT	C	2		614.918	1053.8	438.882
psi- WT	C	2		614.918	1136.39	521.472
psi- WT	C	2		614.918	1095.9	480.982
psi- WT	C	2		614.918	955.57	340.652
psi- WT	C	2		614.918	946.21	331.292
psi- WT	C	2		614.918	862.51	247.592
psi- WT	C	4	472.26	466.238	665.07	198.832
psi- WT	C	4	452.09	466.238	813.49	347.252
psi- WT	C	4	489.18	466.238	706.54	240.302
psi- WT	C	4	438.39	466.238	654.06	187.822
psi- WT	C	4	479.27	466.238	645.87	179.632
psi- WT	C	4		466.238	698.81	232.572
psi- WT	C	4		466.238	701.18	234.942
psi- WT	C	4		466.238	703.84	237.602
psi- WT	C	4		466.238	686.67	220.432
psi- WT	C	4		466.238	721.29	255.052
psi- WT	C	4		466.238	682.82	216.582
psi- WT	C	4		466.238	676.51	210.272
psi- WT	C	4		466.238	632.02	165.782
psi- WT	C	4		466.238	629.86	163.622
psi- WT	C	4		466.238	625.08	158.842
psi- WT	C	4		466.238	631.75	165.512
psi- WT	C	4		466.238	658.4	192.162
psi- WT	C	4		466.238	705.29	239.052
psi- WT	C	4		466.238	704.26	238.022
psi- WT	C	4		466.238	728.02	261.782
psi- WT	C	4		466.238	713.57	247.332
psi- WT	C	4		466.238	746.79	280.552
psi- WT	C	4		466.238	737.86	271.622
psi- WT	C	4		466.238	669.79	203.552
psi- WT	C	4		466.238	660.06	193.822
psi- WT	C	4		466.238	609.43	143.192
psi- WT	C	4		466.238	597.29	131.052
psi- WT	C	4		466.238	653.76	187.522
psi- WT	C	4		466.238	710.11	243.872
psi- WT	C	4		466.238	753.44	287.202
psi- WT	C	4		466.238	682.91	216.672
psi- WT	C	4		466.238	792.62	326.382
psi- WT	C	4		466.238	789.93	323.692
psi- WT	C	4		466.238	710.68	244.442

## Sheet: psi- A503S
Strain	Replicate	Image	Background	Background Average	Object	Object-Bkgrd Avg.
psi- A503S	A	1	941.54	973.05	1079.74	106.69
psi- A503S	A	1	971.8	973.05	1206.77	233.72
psi- A503S	A	1	964.71	973.05	1039.5	66.45
psi- A503S	A	1	988.58	973.05	1038.39	65.34
psi- A503S	A	1	998.62	973.05	1145.87	172.82
psi- A503S	A	1		973.05	1098.66	125.61
psi- A503S	A	1		973.05	1109.57	136.52
psi- A503S	A	1		973.05	1111.4	138.35
psi- A503S	A	1		973.05	1063	89.95
psi- A503S	A	1		973.05	1083.73	110.68
psi- A503S	A	1		973.05	1429.67	456.62
psi- A503S	A	1		973.05	1133.92	160.87
psi- A503S	A	1		973.05	1136.33	163.28
psi- A503S	A	1		973.05	1145.28	172.23
psi- A503S	A	1		973.05	1268.37	295.32
psi- A503S	A	1		973.05	1288.1	315.05
psi- A503S	A	1		973.05	1154.48	181.43
psi- A503S	A	1		973.05	1157.6	184.55
psi- A503S	A	1		973.05	1183.62	210.57
psi- A503S	A	1		973.05	1128.92	155.87
psi- A503S	A	1		973.05	1228.43	255.38
psi- A503S	A	1		973.05	1151.71	178.66
psi- A503S	A	1		973.05	1253.65	280.6
psi- A503S	A	1		973.05	1197.37	224.32
psi- A503S	A	1		973.05	1160.06	187.01
psi- A503S	A	1		973.05	1125.25	152.2
psi- A503S	A	1		973.05	1134.99	161.94
psi- A503S	A	1		973.05	1134.13	161.08
psi- A503S	A	1		973.05	1179.6	206.55
psi- A503S	A	2	1006.75	1052.59	1144.43	91.842
psi- A503S	A	2	1083.34	1052.59	1260.47	207.882
psi- A503S	A	2	1045.46	1052.59	1246.24	193.652
psi- A503S	A	2	1035.9	1052.59	1166.5	113.912
psi- A503S	A	2	1091.49	1052.59	1117.8	65.212
psi- A503S	A	2		1052.59	1136.02	83.432
psi- A503S	A	2		1052.59	1244.16	191.572
psi- A503S	A	2		1052.59	1244.81	192.222
psi- A503S	A	2		1052.59	1259.07	206.482
psi- A503S	A	2		1052.59	1341.4	288.812
psi- A503S	A	2		1052.59	1176	123.412
psi- A503S	A	2		1052.59	1243.14	190.552
psi- A503S	A	2		1052.59	1212.65	160.062
psi- A503S	A	2		1052.59	1289.87	237.282
psi- A503S	A	2		1052.59	1137.06	84.472
psi- A503S	A	2		1052.59	1208.7	156.112
psi- A503S	A	2		1052.59	1294.97	242.382
psi- A503S	A	2		1052.59	1237.58	184.992
psi- A503S	A	2		1052.59	1166.76	114.172
psi- A503S	A	2		1052.59	1110.49	57.902
psi- A503S	A	2		1052.59	1159.82	107.232
psi- A503S	A	2		1052.59	1242.83	190.242
psi- A503S	A	2		1052.59	1181.8	129.212
psi- A503S	A	2		1052.59	1249.3	196.712
psi- A503S	A	2		1052.59	1141.23	88.642
psi- A503S	A	2		1052.59	1188.45	135.862
psi- A503S	A	2		1052.59	1218.51	165.922
psi- A503S	A	2		1052.59	1271.69	219.102
psi- A503S	A	2		1052.59	1290.45	237.862
psi- A503S	A	2		1052.59	1220.78	168.192
psi- A503S	A	2		1052.59	1156.45	103.862
psi- A503S	A	2		1052.59	1191.05	138.462
psi- A503S	A	2		1052.59	1236.48	183.892
psi- A503S	A	2		1052.59	1241.81	189.222
psi- A503S	A	2		1052.59	1246.96	194.372
psi- A503S	A	3	1059.04	1084.33	1273.1	188.774
psi- A503S	A	3	1064.52	1084.33	1236.6	152.274
psi- A503S	A	3	1075.9	1084.33	1229.15	144.824
psi- A503S	A	3	1118.39	1084.33	1264.56	180.234
psi- A503S	A	3	1103.78	1084.33	1237.53	153.204
psi- A503S	A	3		1084.33	1226.85	142.524
psi- A503S	A	3		1084.33	1184.55	100.224
psi- A503S	A	3		1084.33	1188.55	104.224
psi- A503S	A	3		1084.33	1247.98	163.654
psi- A503S	A	3		1084.33	1301.09	216.764
psi- A503S	A	3		1084.33	1298.14	213.814
psi- A503S	A	3		1084.33	1248.18	163.854
psi- A503S	A	3		1084.33	1276.92	192.594
psi- A503S	A	3		1084.33	1197.58	113.254
psi- A503S	A	3		1084.33	1478.64	394.314
psi- A503S	A	3		1084.33	1188.25	103.924
psi- A503S	A	3		1084.33	1275.5	191.174
psi- A503S	A	3		1084.33	1233.93	149.604
psi- A503S	A	3		1084.33	1374.36	290.034
psi- A503S	A	3		1084.33	1341.91	257.584
psi- A503S	A	3		1084.33	1308.4	224.074
psi- A503S	A	3		1084.33	1491.58	407.254
psi- A503S	A	3		1084.33	1544.38	460.054
psi- A503S	A	3		1084.33	1272	187.674
psi- A503S	B	1	858.81	794.778	1521.4	726.622
psi- A503S	B	1	765.13	794.778	1079.5	284.722
psi- A503S	B	1	818.21	794.778	1227.61	432.832
psi- A503S	B	1	778.32	794.778	1445.31	650.532
psi- A503S	B	1	753.42	794.778	1150.24	355.462
psi- A503S	B	1		794.778	1446.53	651.752
psi- A503S	B	1		794.778	1284.13	489.352
psi- A503S	B	1		794.778	997.59	202.812
psi- A503S	B	1		794.778	950.27	155.492
psi- A503S	B	1		794.778	1474.97	680.192
psi- A503S	B	1		794.778	1190.08	395.302
psi- A503S	B	1		794.778	1153.63	358.852
psi- A503S	B	1		794.778	1175.7	380.922
psi- A503S	B	1		794.778	1601.28	806.502
psi- A503S	B	1		794.778	1195.3	400.522
psi- A503S	B	1		794.778	997.42	202.642
psi- A503S	B	1		794.778	1065.4	270.622
psi- A503S	B	1		794.778	1071.96	277.182
psi- A503S	B	1		794.778	1540.9	746.122
psi- A503S	B	1		794.778	1497.24	702.462
psi- A503S	B	1		794.778	1352.6	557.822
psi- A503S	B	1		794.778	1251.79	457.012
psi- A503S	B	1		794.778	1009.05	214.272
psi- A503S	B	1		794.778	1161.03	366.252
psi- A503S	B	1		794.778	1114.86	320.082
psi- A503S	B	1		794.778	1267.2	472.422
psi- A503S	B	1		794.778	1301.53	506.752
psi- A503S	B	1		794.778	956.17	161.392
psi- A503S	B	1		794.778	1052.01	257.232
psi- A503S	B	1		794.778	1088.78	294.002
psi- A503S	B	1		794.778	1144.35	349.572
psi- A503S	B	1		794.778	1030.52	235.744
psi- A503S	B	1		794.778	1065.81	271.032
psi- A503S	B	1		794.778	1184.79	390.012
psi- A503S	B	1		794.778	1106.91	312.132
psi- A503S	B	1		794.778	935.45	140.672
psi- A503S	B	1		794.778	942.4	147.622
psi- A503S	B	1		794.778	1096.79	302.012
psi- A503S	B	1		794.778	934.46	139.682
psi- A503S	B	3	464.97	480.194	739.84	259.646
psi- A503S	B	3	465.71	480.194	645.05	164.856
psi- A503S	B	3	492.39	480.194	756.52	276.326
psi- A503S	B	3	497.93	480.194	736.98	256.786
psi- A503S	B	3	479.97	480.194	780.15	299.956
psi- A503S	B	3		480.194	807.44	327.246
psi- A503S	B	3		480.194	863.28	383.086
psi- A503S	B	3		480.194	806.24	326.046
psi- A503S	B	3		480.194	784.19	303.996
psi- A503S	B	3		480.194	719.57	239.376
psi- A503S	B	3		480.194	789.38	309.186
psi- A503S	B	3		480.194	773.26	293.066
psi- A503S	B	3		480.194	719.91	239.716
psi- A503S	B	3		480.194	765.52	285.326
psi- A503S	B	3		480.194	814.22	334.026
psi- A503S	B	3		480.194	754.6	274.406
psi- A503S	B	3		480.194	822.47	342.276
psi- A503S	B	3		480.194	937.02	456.826
psi- A503S	B	3		480.194	837.3	357.106
psi- A503S	B	3		480.194	827.55	347.356
psi- A503S	B	3		480.194	841.99	361.796
psi- A503S	B	4	417.52	421.01	665.79	244.78
psi- A503S	B	4	430.33	421.01	615.17	194.16
psi- A503S	B	4	405.48	421.01	634.41	213.4
psi- A503S	B	4	432.49	421.01	657.45	236.44
psi- A503S	B	4	419.23	421.01	691.97	270.96
psi- A503S	B	4		421.01	698.54	277.53
psi- A503S	B	4		421.01	580.97	159.96
psi- A503S	B	4		421.01	552.21	131.2
psi- A503S	B	4		421.01	612.02	191.01
psi- A503S	B	4		421.01	606.93	185.92
psi- A503S	B	4		421.01	627.58	206.57
psi- A503S	B	4		421.01	645.57	224.56
psi- A503S	B	4		421.01	616.37	195.36
psi- A503S	B	4		421.01	656.99	235.98
psi- A503S	B	4		421.01	662.72	241.71
psi- A503S	B	4		421.01	691.34	270.33
psi- A503S	B	4		421.01	619.92	198.91
psi- A503S	B	4		421.01	620.98	199.97
psi- A503S	B	4		421.01	720.29	299.28
psi- A503S	B	4		421.01	627.59	206.58
psi- A503S	B	4		421.01	687.07	266.06
psi- A503S	B	4		421.01	658.15	237.14
psi- A503S	B	4		421.01	618.86	197.85
psi- A503S	B	4		421.01	571.45	150.44
psi- A503S	B	4		421.01	611.79	190.78
psi- A503S	B	4		421.01	746.23	325.22
psi- A503S	B	4		421.01	617.74	196.73
psi- A503S	B	4		421.01	634.31	213.3
psi- A503S	B	4		421.01	652.44	231.43
psi- A503S	B	4		421.01	619.68	198.67
psi- A503S	B	4		421.01	656.31	235.3
psi- A503S	B	4		421.01	627.24	206.23
psi- A503S	B	4		421.01	621.83	200.82
psi- A503S	B	4		421.01	605.82	184.81
psi- A503S	B	4		421.01	620.53	199.52
psi- A503S	B	4		421.01	550.89	129.88
psi- A503S	B	4		421.01	673.36	252.35
psi- A503S	B	4		421.01	641.39	220.38
psi- A503S	B	4		421.01	725.96	304.95
psi- A503S	B	4		421.01	608.06	187.05
psi- A503S	B	4		421.01	579.59	158.58
psi- A503S	C	1	407.99	410.094	636.95	226.856
psi- A503S	C	1	424.12	410.094	592.19	182.096
psi- A503S	C	1	398.87	410.094	579.88	169.786
psi- A503S	C	1	415.96	410.094	686.92	276.826
psi- A503S	C	1	403.53	410.094	658.69	248.596
psi- A503S	C	1		410.094	703.3	293.206
psi- A503S	C	1		410.094	698.74	288.646
psi- A503S	C	1		410.094	641.07	230.976
psi- A503S	C	1		410.094	664.92	254.826
psi- A503S	C	1		410.094	643.29	233.196
psi- A503S	C	1		410.094	679.47	269.376
psi- A503S	C	1		410.094	631.75	221.656
psi- A503S	C	1		410.094	582.32	172.226
psi- A503S	C	1		410.094	677.25	267.156
psi- A503S	C	1		410.094	708.65	298.556
psi- A503S	C	1		410.094	597.85	187.756
psi- A503S	C	1		410.094	642.29	232.196
psi- A503S	C	1		410.094	633.5	223.406
psi- A503S	C	1		410.094	661.96	251.866
psi- A503S	C	1		410.094	562.81	152.716
psi- A503S	C	1		410.094	568.4	158.306
psi- A503S	C	1		410.094	622.06	211.966
psi- A503S	C	1		410.094	622.67	212.576
psi- A503S	C	1		410.094	586.43	176.336
psi- A503S	C	1		410.094	620.82	210.726
psi- A503S	C	1		410.094	618.13	208.036
psi- A503S	C	1		410.094	665.7	255.606
psi- A503S	C	1		410.094	685.74	275.646
psi- A503S	C	1		410.094	659.77	249.676
psi- A503S	C	1		410.094	582.41	172.316
psi- A503S	C	1		410.094	588.68	178.586
psi- A503S	C	1		410.094	545.9	135.806
psi- A503S	C	1		410.094	641.42	231.326
psi- A503S	C	1		410.094	572.75	162.656
psi- A503S	C	1		410.094	607.73	197.636
psi- A503S	C	1		410.094	682.93	272.836
psi- A503S	C	1		410.094	651.1	241.006
psi- A503S	C	1		410.094	650.56	240.466
psi- A503S	C	1		410.094	634.3	224.206
psi- A503S	C	1		410.094	696.76	286.666
psi- A503S	C	1		410.094	677.67	267.576
psi- A503S	C	1		410.094	667.42	257.326
psi- A503S	C	1		410.094	722.74	312.646
psi- A503S	C	1		410.094	708.73	298.636
psi- A503S	C	1		410.094	723.8	313.706
psi- A503S	C	1		410.094	674.54	264.446
psi- A503S	C	1		410.094	738.91	328.816
psi- A503S	C	1		410.094	767.77	357.676
psi- A503S	C	1		410.094	688.66	278.566
psi- A503S	C	1		410.094	646.9	236.806
psi- A503S	C	1		410.094	646.67	236.576
psi- A503S	C	1		410.094	635.38	225.286
psi- A503S	C	1		410.094	659	248.906
psi- A503S	C	1		410.094	641.65	231.556
psi- A503S	C	1		410.094	606.42	196.326
psi- A503S	C	1		410.094	552.38	142.286
psi- A503S	C	1		410.094	528.16	118.066
psi- A503S	C	1		410.094	593.88	183.786
psi- A503S	C	1		410.094	565.01	154.916
psi- A503S	C	1		410.094	641.44	231.346
psi- A503S	C	2	366.44	383.558	631.65	248.092
psi- A503S	C	2	347.62	383.558	623	239.442
psi- A503S	C	2	417.66	383.558	663.74	280.182
psi- A503S	C	2	409.26	383.558	539.97	156.412
psi- A503S	C	2	376.81	383.558	590.96	207.402
psi- A503S	C	2		383.558	532.82	149.262
psi- A503S	C	2		383.558	510	126.442
psi- A503S	C	2		383.558	522.57	139.012
psi- A503S	C	2		383.558	540.62	157.062
psi- A503S	C	2		383.558	557.44	173.882
psi- A503S	C	2		383.558	528.76	145.202
psi- A503S	C	2		383.558	613.31	229.752
psi- A503S	C	2		383.558	515.21	131.652
psi- A503S	C	2		383.558	747.64	364.082
psi- A503S	C	2		383.558	723	339.442
psi- A503S	C	2		383.558	667.83	284.272
psi- A503S	C	2		383.558	644.74	261.182
psi- A503S	C	2		383.558	652.05	268.492
psi- A503S	C	2		383.558	657.4	273.842
psi- A503S	C	2		383.558	647.26	263.702
psi- A503S	C	2		383.558	592.07	208.512
psi- A503S	C	2		383.558	620.37	236.812
psi- A503S	C	2		383.558	692.66	309.102
psi- A503S	C	2		383.558	604.94	221.382
psi- A503S	C	2		383.558	697.6	314.042
psi- A503S	C	2		383.558	663.88	280.322
psi- A503S	C	2		383.558	696.08	312.522
psi- A503S	C	2		383.558	653.8	270.242
psi- A503S	C	2		383.558	608.7	225.142
psi- A503S	C	2		383.558	676.71	293.152
psi- A503S	C	2		383.558	653.63	270.072
psi- A503S	C	2		383.558	664.91	281.352
psi- A503S	C	2		383.558	652.46	268.902
psi- A503S	C	2		383.558	619.98	236.422
psi- A503S	C	2		383.558	622.61	239.052
psi- A503S	C	2		383.558	698.16	314.602
psi- A503S	C	2		383.558	749.03	365.472
psi- A503S	C	2		383.558	641.83	258.272
psi- A503S	C	2		383.558	527.26	143.702
psi- A503S	C	2		383.558	569.71	186.152

## Sheet: psi- A503V
Strain	Replicate	Image	Background	Background Average	Object	Object-Bkgrd Avg.
psi- A503V	C	1	678.78	678.024	1053.79	375.766
psi- A503V	C	1	702.33	678.024	1025.34	347.316
psi- A503V	C	1	695.87	678.024	955.55	277.526
psi- A503V	C	1	684.33	678.024	973.39	295.366
psi- A503V	C	1	628.81	678.024	1007.82	329.796
psi- A503V	C	1		678.024	1043.11	365.086
psi- A503V	C	1		678.024	971.24	293.216
psi- A503V	C	1		678.024	812.95	134.926
psi- A503V	C	1		678.024	814.46	136.436
psi- A503V	C	1		678.024	962.95	284.926
psi- A503V	C	1		678.024	1067.98	389.956
psi- A503V	C	1		678.024	1040.38	362.356
psi- A503V	C	1		678.024	1062.52	384.496
psi- A503V	C	1		678.024	1029.28	351.256
psi- A503V	C	1		678.024	1044.06	366.036
psi- A503V	C	1		678.024	976.27	298.246
psi- A503V	C	1		678.024	1008.1	330.076
psi- A503V	C	1		678.024	1030.99	352.966
psi- A503V	C	1		678.024	1000.64	322.616
psi- A503V	C	1		678.024	937.78	259.756
psi- A503V	C	1		678.024	953.55	275.526
psi- A503V	C	1		678.024	1005.19	327.166
psi- A503V	C	1		678.024	973.28	295.256
psi- A503V	C	1		678.024	960.05	282.026
psi- A503V	C	1		678.024	854.06	176.036
psi- A503V	C	1		678.024	981.79	303.766
psi- A503V	C	1		678.024	1044.09	366.066
psi- A503V	C	1		678.024	1018.74	340.716
psi- A503V	C	1		678.024	982.84	304.816
psi- A503V	C	1		678.024	964.15	286.126
psi- A503V	C	1		678.024	1073.86	395.836
psi- A503V	C	1		678.024	1039.41	361.386
psi- A503V	C	1		678.024	1061.5	383.476
psi- A503V	C	1		678.024	1016.45	338.426
psi- A503V	C	1		678.024	990.22	312.196
psi- A503V	C	1		678.024	1095.1	417.076
psi- A503V	C	1		678.024	1061.72	383.696
psi- A503V	C	1		678.024	1028.65	350.626
psi- A503V	C	1		678.024	1082.48	404.456
psi- A503V	C	1		678.024	1011.47	333.446
psi- A503V	C	1		678.024	1062.16	384.136
psi- A503V	C	1		678.024	1037.41	359.386
psi- A503V	C	1		678.024	1044.94	366.916
psi- A503V	C	1		678.024	1020.48	342.456
psi- A503V	C	1		678.024	1068.8	390.776
psi- A503V	C	1		678.024	1001.31	323.286
psi- A503V	C	1		678.024	967.65	289.626
psi- A503V	C	1		678.024	1036.3	358.276
psi- A503V	C	1		678.024	1051.64	373.616
psi- A503V	C	1		678.024	1060.45	382.426
psi- A503V	C	3	744.56	753.34	1141.32	387.98
psi- A503V	C	3	785.38	753.34	1971.08	1217.74
psi- A503V	C	3	800.13	753.34	1355.47	602.13
psi- A503V	C	3	716.42	753.34	1482.37	729.03
psi- A503V	C	3	720.21	753.34	1107.39	354.05
psi- A503V	C	3		753.34	1068.2	314.86
psi- A503V	C	3		753.34	1132.19	378.85
psi- A503V	C	3		753.34	1180.52	427.18
psi- A503V	C	3		753.34	1452.33	698.99
psi- A503V	C	3		753.34	991.64	238.3
psi- A503V	C	3		753.34	1010.37	257.03
psi- A503V	C	3		753.34	1254.09	500.75
psi- A503V	C	3		753.34	1190.02	436.68
psi- A503V	C	3		753.34	1267.66	514.32
psi- A503V	C	3		753.34	1334.31	580.97
psi- A503V	C	3		753.34	1341.45	588.11
psi- A503V	C	3		753.34	1362.54	609.2
psi- A503V	C	3		753.34	1316.96	563.62
psi- A503V	C	3		753.34	1209.9	456.56
psi- A503V	C	3		753.34	1280.55	527.21
psi- A503V	C	3		753.34	1500.69	747.35
psi- A503V	C	3		753.34	1420.61	667.27
psi- A503V	C	3		753.34	1376.12	622.78
psi- A503V	C	3		753.34	1615.01	861.67
psi- A503V	C	3		753.34	1137.88	384.54
psi- A503V	C	3		753.34	1170.76	417.42
psi- A503V	C	3		753.34	1475.71	722.37
psi- A503V	C	3		753.34	1669.82	916.48
psi- A503V	C	3		753.34	1481.26	727.92
psi- A503V	C	3		753.34	1332.17	578.83
psi- A503V	C	3		753.34	1395.84	642.5
psi- A503V	C	3		753.34	1449.08	695.74
psi- A503V	C	3		753.34	1166.32	412.98
psi- A503V	C	3		753.34	1180.21	426.87
psi- A503V	C	3		753.34	1063.25	309.91
psi- A503V	C	3		753.34	1232.56	479.22
psi- A503V	C	3		753.34	1067.06	313.72
psi- A503V	C	3		753.34	1025.46	272.12
psi- A503V	C	3		753.34	1303.03	549.69
psi- A503V	C	3		753.34	979.44	226.1
psi- A503V	C	3		753.34	992.05	238.71
psi- A503V	C	3		753.34	1099.41	346.07
psi- A503V	C	3		753.34	1106.65	353.31
psi- A503V	C	3		753.34	1286.62	533.28
psi- A503V	C	3		753.34	1237.46	484.12
psi- A503V	C	3		753.34	1008.83	255.49
psi- A503V	C	3		753.34	1163.51	410.17
psi- A503V	C	3		753.34	1378.31	624.97
psi- A503V	C	3		753.34	1253.4	500.06
psi- A503V	B	1	476.06	480.244	656.84	176.596
psi- A503V	B	1	502.69	480.244	698.54	218.296
psi- A503V	B	1	497.23	480.244	703.42	223.176
psi- A503V	B	1	462.5	480.244	716.82	236.576
psi- A503V	B	1	462.74	480.244	703.25	223.006
psi- A503V	B	1		480.244	818.68	338.436
psi- A503V	B	1		480.244	718.13	237.886
psi- A503V	B	1		480.244	1083	602.756
psi- A503V	B	1		480.244	731.91	251.666
psi- A503V	B	1		480.244	808.95	328.706
psi- A503V	B	1		480.244	785.21	304.966
psi- A503V	B	1		480.244	696.31	216.066
psi- A503V	B	1		480.244	730.59	250.346
psi- A503V	B	1		480.244	801.19	320.946
psi- A503V	B	1		480.244	743.99	263.746
psi- A503V	B	1		480.244	786.37	306.126
psi- A503V	B	1		480.244	781.73	301.486
psi- A503V	B	1		480.244	726.23	245.986
psi- A503V	B	1		480.244	946.86	466.616
psi- A503V	B	1		480.244	949.86	469.616
psi- A503V	B	1		480.244	766.6	286.356
psi- A503V	B	1		480.244	715.01	234.766
psi- A503V	B	1		480.244	772.36	292.116
psi- A503V	B	1		480.244	758.86	278.616
psi- A503V	B	1		480.244	1219.89	739.646
psi- A503V	B	1		480.244	723.43	243.186
psi- A503V	B	1		480.244	769.19	288.946
psi- A503V	B	1		480.244	803.47	323.226
psi- A503V	B	1		480.244	738.06	257.816
psi- A503V	B	1		480.244	701.33	221.086
psi- A503V	B	1		480.244	795.83	315.586
psi- A503V	B	1		480.244	773.44	293.196
psi- A503V	B	1		480.244	652.42	172.176
psi- A503V	B	1		480.244	757.41	277.166
psi- A503V	B	1		480.244	755.71	275.466
psi- A503V	B	2	435.07	434.072	695.31	261.238
psi- A503V	B	2	431.06	434.072	711.9	277.828
psi- A503V	B	2	421.82	434.072	739.38	305.308
psi- A503V	B	2	434.09	434.072	556.57	122.498
psi- A503V	B	2	448.32	434.072	640.03	205.958
psi- A503V	B	2		434.072	639.86	205.788
psi- A503V	B	2		434.072	631.52	197.448
psi- A503V	B	2		434.072	647.99	213.918
psi- A503V	B	2		434.072	679.49	245.418
psi- A503V	B	2		434.072	748.99	314.918
psi- A503V	B	2		434.072	688	253.928
psi- A503V	B	2		434.072	656.91	222.838
psi- A503V	B	2		434.072	741.67	307.598
psi- A503V	B	2		434.072	733.41	299.338
psi- A503V	B	2		434.072	705.16	271.088
psi- A503V	B	2		434.072	654.68	220.608
psi- A503V	B	2		434.072	690.78	256.708
psi- A503V	B	2		434.072	746.32	312.248
psi- A503V	B	2		434.072	917.91	483.838
psi- A503V	B	2		434.072	689.65	255.578
psi- A503V	B	2		434.072	685.94	251.868
psi- A503V	B	2		434.072	712.44	278.368
psi- A503V	B	2		434.072	776.33	342.258
psi- A503V	B	2		434.072	708.07	273.998
psi- A503V	B	2		434.072	636.53	202.458
psi- A503V	B	2		434.072	698.89	264.818
psi- A503V	B	2		434.072	679.98	245.908
psi- A503V	B	2		434.072	763.08	329.008
psi- A503V	B	2		434.072	739.66	305.588
psi- A503V	B	2		434.072	700.52	266.448
psi- A503V	B	2		434.072	678.18	244.108
psi- A503V	B	2		434.072	605.48	171.408
psi- A503V	B	2		434.072	675.08	241.008
psi- A503V	B	2		434.072	727.57	293.498
psi- A503V	B	5	501.33	517.16	746.22	229.06
psi- A503V	B	5	526.38	517.16	807.95	290.79
psi- A503V	B	5	529.75	517.16	781.04	263.88
psi- A503V	B	5	526.44	517.16	833.31	316.15
psi- A503V	B	5	501.9	517.16	713.16	196
psi- A503V	B	5		517.16	799.33	282.17
psi- A503V	B	5		517.16	794.59	277.43
psi- A503V	B	5		517.16	947.36	430.2
psi- A503V	B	5		517.16	1241.91	724.75
psi- A503V	B	5		517.16	791.4	274.24
psi- A503V	B	5		517.16	872.41	355.25
psi- A503V	B	5		517.16	821.74	304.58
psi- A503V	B	5		517.16	811.26	294.1
psi- A503V	B	5		517.16	757.16	240
psi- A503V	B	5		517.16	774.46	257.3
psi- A503V	B	5		517.16	812.2	295.04
psi- A503V	B	5		517.16	798.19	281.03
psi- A503V	B	5		517.16	866.52	349.36
psi- A503V	B	5		517.16	872.19	355.03
psi- A503V	B	5		517.16	783.22	266.06
psi- A503V	B	5		517.16	829.74	312.58
psi- A503V	B	5		517.16	804.58	287.42
psi- A503V	B	5		517.16	776.05	258.89
psi- A503V	B	5		517.16	689.22	172.06
psi- A503V	B	5		517.16	789.05	271.89
psi- A503V	B	5		517.16	841.27	324.11
psi- A503V	B	5		517.16	873.05	355.89
psi- A503V	B	5		517.16	802.31	285.15
psi- A503V	B	5		517.16	954.54	437.38
psi- A503V	B	5		517.16	903.17	386.01
psi- A503V	A	1	452.17	459.688	923.99	464.302
psi- A503V	A	1	466.31	459.688	866.3	406.612
psi- A503V	A	1	461.29	459.688	831.31	371.622
psi- A503V	A	1	470.47	459.688	730.72	271.032
psi- A503V	A	1	448.2	459.688	853.74	394.052
psi- A503V	A	1		459.688	802.28	342.592
psi- A503V	A	1		459.688	940.89	481.202
psi- A503V	A	1		459.688	842.85	383.162
psi- A503V	A	1		459.688	813.44	353.752
psi- A503V	A	1		459.688	798.74	339.052
psi- A503V	A	1		459.688	728.06	268.372
psi- A503V	A	1		459.688	778.99	319.302
psi- A503V	A	1		459.688	803.07	343.382
psi- A503V	A	1		459.688	830.9	371.212
psi- A503V	A	1		459.688	908.21	448.522
psi- A503V	A	1		459.688	846.74	387.052
psi- A503V	A	1		459.688	903.25	443.562
psi- A503V	A	1		459.688	869.33	409.642
psi- A503V	A	1		459.688	905	445.312
psi- A503V	A	1		459.688	840.9	381.212
psi- A503V	A	1		459.688	882.84	423.152
psi- A503V	A	1		459.688	778.72	319.032
psi- A503V	A	1		459.688	799.63	339.942
psi- A503V	A	1		459.688	749.38	289.692
psi- A503V	A	1		459.688	833.22	373.532
psi- A503V	A	1		459.688	868.03	408.342
psi- A503V	A	1		459.688	911.59	451.902
psi- A503V	A	1		459.688	760.97	301.282
psi- A503V	A	1		459.688	885.57	425.882
psi- A503V	A	1		459.688	908.73	449.042
psi- A503V	A	1		459.688	791.84	332.152
psi- A503V	A	1		459.688	800.64	340.952
psi- A503V	A	1		459.688	766.76	307.072
psi- A503V	A	1		459.688	766.16	306.472
psi- A503V	A	1		459.688	809.7	350.012
psi- A503V	A	1		459.688	887.06	427.372
psi- A503V	A	1		459.688	840.29	380.602
psi- A503V	A	1		459.688	785.5	325.812
psi- A503V	A	1		459.688	822.33	362.642
psi- A503V	A	1		459.688	788.34	328.652
psi- A503V	A	1		459.688	896.78	437.092
psi- A503V	A	1		459.688	822.27	362.582
psi- A503V	A	1		459.688	930.83	471.142
psi- A503V	A	1		459.688	1089.88	630.192
psi- A503V	A	1		459.688	833.59	373.902
psi- A503V	A	1		459.688	739.15	279.462
psi- A503V	A	1		459.688	731.3	271.612
psi- A503V	A	1		459.688	851.99	392.302
psi- A503V	A	1		459.688	688.52	228.832
psi- A503V	A	1		459.688	898.34	438.652
psi- A503V	A	3	480.92	468.908	843.73	374.822
psi- A503V	A	3	460.13	468.908	796.63	327.722
psi- A503V	A	3	477.01	468.908	801.47	332.562
psi- A503V	A	3	478.57	468.908	723.49	254.582
psi- A503V	A	3	447.91	468.908	675.77	206.862
psi- A503V	A	3		468.908	985.65	516.742
psi- A503V	A	3		468.908	781.26	312.352
psi- A503V	A	3		468.908	902.09	433.182
psi- A503V	A	3		468.908	1011.95	543.042
psi- A503V	A	3		468.908	868.73	399.822
psi- A503V	A	3		468.908	802.72	333.812
psi- A503V	A	3		468.908	811.44	342.532
psi- A503V	A	3		468.908	756.19	287.282
psi- A503V	A	3		468.908	770.56	301.652
psi- A503V	A	3		468.908	841.56	372.652
psi- A503V	A	5	450	446.572	793.46	346.888
psi- A503V	A	5	469.15	446.572	807.65	361.078
psi- A503V	A	5	454.24	446.572	912.15	465.578
psi- A503V	A	5	432.79	446.572	787.29	340.718
psi- A503V	A	5	426.68	446.572	810.05	363.478
psi- A503V	A	5		446.572	781.35	334.778
psi- A503V	A	5		446.572	885.28	438.708
psi- A503V	A	5		446.572	820.85	374.278
psi- A503V	A	5		446.572	879.36	432.788
psi- A503V	A	5		446.572	771.67	325.098
psi- A503V	A	5		446.572	723.27	276.698
psi- A503V	A	5		446.572	788.43	341.858
psi- A503V	A	5		446.572	799.45	352.878
psi- A503V	A	5		446.572	809.71	363.138
psi- A503V	A	5		446.572	768.68	322.108
psi- A503V	A	5		446.572	660.03	213.458
psi- A503V	A	5		446.572	804.02	357.448
psi- A503V	A	5		446.572	890.93	444.358
psi- A503V	A	5		446.572	798.25	351.678
psi- A503V	A	5		446.572	833.52	386.948
psi- A503V	A	5		446.572	804.61	358.038
psi- A503V	A	5		446.572	725.34	278.768
psi- A503V	A	5		446.572	824.91	378.338
psi- A503V	A	5		446.572	856.42	409.848
psi- A503V	A	5		446.572	889.95	443.378
psi- A503V	A	5		446.572	811.43	364.858
psi- A503V	A	5		446.572	789.83	343.258
psi- A503V	A	5		446.572	825.21	378.638
psi- A503V	A	5		446.572	701.43	254.858
psi- A503V	A	5		446.572	791.92	345.348
psi- A503V	A	5		446.572	720.04	273.468
psi- A503V	A	5		446.572	677.03	230.458
psi- A503V	A	5		446.572	658.48	211.908
psi- A503V	A	5		446.572	811.96	365.388
psi- A503V	A	5		446.572	764.16	317.588

## Sheet: PSI+ EV
Strain	Replicate	Image	Background	Background Average	Object	Object-Bkgrd Avg.
PSI+ EV	A	1	480.99	496.518	1032.9	536.382
PSI+ EV	A	1	505.42	496.518	921.74	425.222
PSI+ EV	A	1	519.72	496.518	780.21	283.692
PSI+ EV	A	1	468.02	496.518	889.52	393.002
PSI+ EV	A	1	508.44	496.518	928.74	432.222
PSI+ EV	A	1		496.518	869.64	373.122
PSI+ EV	A	1		496.518	905.22	408.702
PSI+ EV	A	1		496.518	790.9	294.382
PSI+ EV	A	1		496.518	784.61	288.092
PSI+ EV	A	1		496.518	679.55	183.032
PSI+ EV	A	1		496.518	701.77	205.252
PSI+ EV	A	1		496.518	872.42	375.902
PSI+ EV	A	1		496.518	751.29	254.772
PSI+ EV	A	1		496.518	933.34	436.822
PSI+ EV	A	1		496.518	877.9	381.382
PSI+ EV	A	1		496.518	851.26	354.742
PSI+ EV	A	1		496.518	729.94	233.422
PSI+ EV	A	1		496.518	712.67	216.152
PSI+ EV	A	1		496.518	718.37	221.852
PSI+ EV	A	1		496.518	747.16	250.642
PSI+ EV	A	2	506.69	503.76	746.74	242.98
PSI+ EV	A	2	499.31	503.76	672.71	168.95
PSI+ EV	A	2	495.11	503.76	651.47	147.71
PSI+ EV	A	2	500.26	503.76	748.29	244.53
PSI+ EV	A	2	517.43	503.76	902.2	398.44
PSI+ EV	A	2		503.76	815.38	311.62
PSI+ EV	A	2		503.76	889.51	385.75
PSI+ EV	A	2		503.76	749.24	245.48
PSI+ EV	A	2		503.76	700.98	197.22
PSI+ EV	A	2		503.76	733.05	229.29
PSI+ EV	A	2		503.76	763.56	259.8
PSI+ EV	A	2		503.76	737.7	233.94
PSI+ EV	A	2		503.76	722.05	218.29
PSI+ EV	A	2		503.76	816.19	312.43
PSI+ EV	A	2		503.76	716.52	212.76
PSI+ EV	A	3	534.33	537.55	754.23	216.68
PSI+ EV	A	3	540.01	537.55	773.59	236.04
PSI+ EV	A	3	530.51	537.55	744.99	207.44
PSI+ EV	A	3	543.64	537.55	733.77	196.22
PSI+ EV	A	3	539.26	537.55	819.93	282.38
PSI+ EV	A	3		537.55	763.72	226.17
PSI+ EV	A	3		537.55	775.1	237.55
PSI+ EV	A	3		537.55	728.64	191.09
PSI+ EV	A	3		537.55	762.8	225.25
PSI+ EV	A	3		537.55	749.9	212.35
PSI+ EV	A	3		537.55	796.27	258.72
PSI+ EV	A	3		537.55	757.7	220.15
PSI+ EV	A	3		537.55	818.81	281.26
PSI+ EV	A	3		537.55	709.34	171.79
PSI+ EV	A	4	502.37	485.688	833.31	347.622
PSI+ EV	A	4	471.04	485.688	789.48	303.792
PSI+ EV	A	4	465.47	485.688	750.62	264.932
PSI+ EV	A	4	478.64	485.688	786.12	300.432
PSI+ EV	A	4	510.92	485.688	805.46	319.772
PSI+ EV	A	4		485.688	591.81	106.122
PSI+ EV	A	4		485.688	612.6	126.912
PSI+ EV	A	4		485.688	622	136.312
PSI+ EV	A	4		485.688	602.22	116.532
PSI+ EV	A	4		485.688	659.21	173.522
PSI+ EV	A	4		485.688	602.83	117.142
PSI+ EV	A	4		485.688	694.46	208.772
PSI+ EV	A	4		485.688	678.66	192.972
PSI+ EV	A	4		485.688	682.98	197.292
PSI+ EV	A	4		485.688	837	351.312
PSI+ EV	A	4		485.688	826.7	341.012
PSI+ EV	A	4		485.688	701.77	216.082
PSI+ EV	A	4		485.688	794.64	308.952
PSI+ EV	A	4		485.688	718.91	233.222
PSI+ EV	A	4		485.688	766.71	281.022
PSI+ EV	A	4		485.688	682.66	196.972
PSI+ EV	A	4		485.688	800.72	315.032
PSI+ EV	A	4		485.688	733.17	247.482
PSI+ EV	A	4		485.688	699.25	213.562
PSI+ EV	A	4		485.688	723.38	237.692
PSI+ EV	A	4		485.688	677.61	191.922
PSI+ EV	A	4		485.688	783.02	297.332
PSI+ EV	C	1	472.44	492.85	643.71	150.86
PSI+ EV	C	1	509.5	492.85	645.67	152.82
PSI+ EV	C	1	501.23	492.85	625.01	132.16
PSI+ EV	C	1	496.3	492.85	642.8	149.95
PSI+ EV	C	1	484.78	492.85	787.26	294.41
PSI+ EV	C	1		492.85	655.33	162.48
PSI+ EV	C	1		492.85	671.7	178.85
PSI+ EV	C	1		492.85	657.04	164.19
PSI+ EV	C	1		492.85	750.42	257.57
PSI+ EV	C	1		492.85	845.97	353.12
PSI+ EV	C	1		492.85	717.88	225.03
PSI+ EV	C	1		492.85	760.1	267.25
PSI+ EV	C	1		492.85	715.94	223.09
PSI+ EV	C	1		492.85	688.14	195.29
PSI+ EV	C	1		492.85	714.42	221.57
PSI+ EV	C	1		492.85	680.37	187.52
PSI+ EV	C	1		492.85	659.59	166.74
PSI+ EV	C	1		492.85	718.81	225.96
PSI+ EV	C	1		492.85	660.29	167.44
PSI+ EV	C	1		492.85	635.71	142.86
PSI+ EV	C	1		492.85	648.93	156.08
PSI+ EV	C	1		492.85	729.24	236.39
PSI+ EV	C	1		492.85	655.58	162.73
PSI+ EV	C	1		492.85	738.69	245.84
PSI+ EV	C	1		492.85	717.27	224.42
PSI+ EV	C	2	465.28	461.28	604.97	143.69
PSI+ EV	C	2	436.38	461.28	673.83	212.55
PSI+ EV	C	2	475.3	461.28	660.73	199.45
PSI+ EV	C	2	469.2	461.28	655.73	194.45
PSI+ EV	C	2	460.24	461.28	617.33	156.05
PSI+ EV	C	2		461.28	663.51	202.23
PSI+ EV	C	2		461.28	642.55	181.27
PSI+ EV	C	2		461.28	645.69	184.41
PSI+ EV	C	2		461.28	591.32	130.04
PSI+ EV	C	2		461.28	564.56	103.28
PSI+ EV	C	2		461.28	653.71	192.43
PSI+ EV	C	2		461.28	625.4	164.12
PSI+ EV	C	2		461.28	692.59	231.31
PSI+ EV	C	2		461.28	721.55	260.27
PSI+ EV	C	2		461.28	636.17	174.89
PSI+ EV	C	2		461.28	696.16	234.88
PSI+ EV	C	2		461.28	681.13	219.85
PSI+ EV	C	2		461.28	822.32	361.04
PSI+ EV	C	2		461.28	671.56	210.28
PSI+ EV	C	2		461.28	718.12	256.84
PSI+ EV	C	2		461.28	627.36	166.08
PSI+ EV	C	2		461.28	616.15	154.87
PSI+ EV	C	2		461.28	555.41	94.13
PSI+ EV	C	2		461.28	576.15	114.87
PSI+ EV	C	2		461.28	579.31	118.03
PSI+ EV	C	2		461.28	561.47	100.19
PSI+ EV	C	3	418.46	425.682	612.91	187.228
PSI+ EV	C	3	409.37	425.682	707.01	281.328
PSI+ EV	C	3	447.71	425.682	535.44	109.758
PSI+ EV	C	3	422.78	425.682	701.07	275.388
PSI+ EV	C	3	430.09	425.682	597.23	171.548
PSI+ EV	C	3		425.682	757.33	331.648
PSI+ EV	C	3		425.682	637.16	211.478
PSI+ EV	C	3		425.682	576.31	150.628
PSI+ EV	C	3		425.682	639.39	213.708
PSI+ EV	C	3		425.682	635.3	209.618
PSI+ EV	C	3		425.682	640.03	214.348
PSI+ EV	C	3		425.682	609.98	184.298
PSI+ EV	C	3		425.682	568.6	142.918
PSI+ EV	C	3		425.682	598.68	172.998
PSI+ EV	C	3		425.682	579.53	153.848
PSI+ EV	C	3		425.682	688.86	263.178
PSI+ EV	C	3		425.682	736.29	310.608
PSI+ EV	C	3		425.682	749.37	323.688
PSI+ EV	C	3		425.682	654.83	229.148
PSI+ EV	C	3		425.682	667.56	241.878
PSI+ EV	C	3		425.682	638.09	212.408
PSI+ EV	C	4	424.39	416.904	641.38	224.476
PSI+ EV	C	4	414.34	416.904	701.04	284.136
PSI+ EV	C	4	435.58	416.904	561.54	144.636
PSI+ EV	C	4	367.1	416.904	617.55	200.646
PSI+ EV	C	4	443.11	416.904	628.66	211.756
PSI+ EV	C	4		416.904	565.66	148.756
PSI+ EV	C	4		416.904	533.01	116.106
PSI+ EV	C	4		416.904	604.3	187.396
PSI+ EV	C	4		416.904	655.57	238.666
PSI+ EV	C	4		416.904	580.53	163.626
PSI+ EV	C	4		416.904	617.68	200.776
PSI+ EV	C	4		416.904	740.86	323.956
PSI+ EV	C	4		416.904	619.04	202.136
PSI+ EV	C	4		416.904	626.4	209.496
PSI+ EV	C	4		416.904	588.01	171.106
PSI+ EV	C	4		416.904	584.23	167.326
PSI+ EV	C	4		416.904	547.86	130.956
PSI+ EV	C	4		416.904	618.07	201.166
PSI+ EV	C	4		416.904	567.44	150.536
PSI+ EV	C	4		416.904	600.81	183.906
PSI+ EV	C	5	395.2	408.912	640.42	231.508
PSI+ EV	C	5	414.83	408.912	731.75	322.838
PSI+ EV	C	5	409.77	408.912	620.35	211.438
PSI+ EV	C	5	397.37	408.912	555.33	146.418
PSI+ EV	C	5	427.39	408.912	612.68	203.768
PSI+ EV	C	5		408.912	617.2	208.288
PSI+ EV	C	5		408.912	598.62	189.708
PSI+ EV	C	5		408.912	604.67	195.758
PSI+ EV	C	5		408.912	542.94	134.028
PSI+ EV	C	5		408.912	632.35	223.438
PSI+ EV	C	5		408.912	515.37	106.458
PSI+ EV	C	5		408.912	573.77	164.858
PSI+ EV	C	5		408.912	645.57	236.658
PSI+ EV	C	5		408.912	606.65	197.738
PSI+ EV	C	5		408.912	586.54	177.628
PSI+ EV	C	5		408.912	696.96	288.048
PSI+ EV	C	5		408.912	556.34	147.428
PSI+ EV	C	5		408.912	688.27	279.358
PSI+ EV	C	5		408.912	631.16	222.248
PSI+ EV	C	5		408.912	515.18	106.268
PSI+ EV	C	5		408.912	787.67	378.758
PSI+ EV	C	5		408.912	500.7	91.788
PSI+ EV	C	5		408.912	577.41	168.498
PSI+ EV	C	5		408.912	632.22	223.308
PSI+ EV	C	5		408.912	558.97	150.058
PSI+ EV	C	5		408.912	523.42	114.508
PSI+ EV	C	5		408.912	758.69	349.778
PSI+ EV	C	5		408.912	553.12	144.208
PSI+ EV	C	5		408.912	581.01	172.098
PSI+ EV	C	5		408.912	672.57	263.658
PSI+ EV	C	5		408.912	635.43	226.518
PSI+ EV	C	5		408.912	605.47	196.558
PSI+ EV	C	5		408.912	603.99	195.078
PSI+ EV	C	5		408.912	559.19	150.278
PSI+ EV	C	5		408.912	592.93	184.018
PSI+ EV	C	5		408.912	610.31	201.398
PSI+ EV	C	5		408.912	661.52	252.608
PSI+ EV	C	5		408.912	698.04	289.128
PSI+ EV	B	1	650.11	630.084	1296.3	666.216
PSI+ EV	B	1	679.47	630.084	1221.7	591.616
PSI+ EV	B	1	552.53	630.084	1013.13	383.046
PSI+ EV	B	1	685.38	630.084	785.39	155.306
PSI+ EV	B	1	582.93	630.084	843.7	213.616
PSI+ EV	B	1		630.084	1049.85	419.766
PSI+ EV	B	1		630.084	1016.32	386.236
PSI+ EV	B	1		630.084	934	303.916
PSI+ EV	B	1		630.084	1012	381.916
PSI+ EV	B	1		630.084	1273.81	643.726
PSI+ EV	B	1		630.084	1157.28	527.196
PSI+ EV	B	1		630.084	1263.34	633.256
PSI+ EV	B	1		630.084	1266.58	636.496
PSI+ EV	B	1		630.084	1047.59	417.506
PSI+ EV	B	1		630.084	956.28	326.196
PSI+ EV	B	1		630.084	1228.15	598.066
PSI+ EV	B	1		630.084	808.23	178.146
PSI+ EV	B	1		630.084	843.22	213.136
PSI+ EV	B	1		630.084	798.73	168.646
PSI+ EV	B	2	710.38	725.952	1071.07	345.118
PSI+ EV	B	2	704.47	725.952	992.04	266.088
PSI+ EV	B	2	745.34	725.952	1212.51	486.558
PSI+ EV	B	2	740.63	725.952	1115.51	389.558
PSI+ EV	B	2	728.94	725.952	989.5	263.548
PSI+ EV	B	2		725.952	1256.48	530.528
PSI+ EV	B	2		725.952	1181.02	455.068
PSI+ EV	B	2		725.952	1101.28	375.328
PSI+ EV	B	2		725.952	973.45	247.498
PSI+ EV	B	2		725.952	1166.3	440.348
PSI+ EV	B	2		725.952	1033.47	307.518
PSI+ EV	B	2		725.952	1026.09	300.138
PSI+ EV	B	2		725.952	1149.28	423.328
PSI+ EV	B	2		725.952	1270.61	544.658
PSI+ EV	B	2		725.952	1368.23	642.278
PSI+ EV	B	2		725.952	1267.58	541.628
PSI+ EV	B	3	696.97	693.162	1376.61	683.448
PSI+ EV	B	3	676.26	693.162	1184.56	491.398
PSI+ EV	B	3	715.93	693.162	1252.63	559.468
PSI+ EV	B	3	706.75	693.162	1194.18	501.018
PSI+ EV	B	3	669.9	693.162	1231.6	538.438
PSI+ EV	B	3		693.162	1088.54	395.378
PSI+ EV	B	3		693.162	1210.23	517.068
PSI+ EV	B	3		693.162	859.09	165.928
PSI+ EV	B	3		693.162	1152.21	459.048
PSI+ EV	B	3		693.162	1028.41	335.248
PSI+ EV	B	3		693.162	1277.64	584.478
PSI+ EV	B	3		693.162	1093.41	400.248
PSI+ EV	B	3		693.162	1239.87	546.708
PSI+ EV	B	3		693.162	1110.1	416.938
PSI+ EV	B	3		693.162	1171.42	478.258
PSI+ EV	B	3		693.162	1107.14	413.978
PSI+ EV	B	3		693.162	1084.82	391.658
PSI+ EV	B	3		693.162	1255.1	561.938
PSI+ EV	B	3		693.162	1061.8	368.638
PSI+ EV	B	3		693.162	1051.37	358.208
PSI+ EV	B	3		693.162	1056.59	363.428
PSI+ EV	B	3		693.162	1134.31	441.148
PSI+ EV	B	3		693.162	1212	518.838
PSI+ EV	B	3		693.162	1194.98	501.818
PSI+ EV	B	3		693.162	1252.44	559.278
PSI+ EV	B	4	797.53	724.062	1461.17	737.108
PSI+ EV	B	4	743.4	724.062	1371.25	647.188
PSI+ EV	B	4	741.04	724.062	1570.4	846.338
PSI+ EV	B	4	660.74	724.062	1237.87	513.808
PSI+ EV	B	4	677.6	724.062	1462.44	738.378
PSI+ EV	B	4		724.062	1235.92	511.858
PSI+ EV	B	4		724.062	1408.38	684.318
PSI+ EV	B	4		724.062	1421.52	697.458
PSI+ EV	B	4		724.062	1336.83	612.768
PSI+ EV	B	4		724.062	1425.18	701.118
PSI+ EV	B	4		724.062	1211.06	486.998
PSI+ EV	B	4		724.062	1418.82	694.758
PSI+ EV	B	4		724.062	1045.3	321.238
PSI+ EV	B	4		724.062	1161.55	437.488
PSI+ EV	B	4		724.062	979.58	255.518
PSI+ EV	B	4		724.062	1177.62	453.558
PSI+ EV	B	4		724.062	937.34	213.278
PSI+ EV	B	5	628.96	621.52	1051.59	430.07
PSI+ EV	B	5	607.42	621.52	1061.81	440.29
PSI+ EV	B	5	637.74	621.52	1028.81	407.29
PSI+ EV	B	5	612.24	621.52	1127.78	506.26
PSI+ EV	B	5	621.24	621.52	1068.03	446.51
PSI+ EV	B	5		621.52	979.05	357.53
PSI+ EV	B	5		621.52	998.74	377.22
PSI+ EV	B	5		621.52	1027.25	405.73
PSI+ EV	B	5		621.52	971.5	349.98
PSI+ EV	B	5		621.52	1032.66	411.14
PSI+ EV	B	5		621.52	902.57	281.05
PSI+ EV	B	5		621.52	906.81	285.29
PSI+ EV	B	5		621.52	972.81	351.29
PSI+ EV	B	5		621.52	989.75	368.23
PSI+ EV	B	5		621.52	811.8	190.28
PSI+ EV	B	5		621.52	912.22	290.7
PSI+ EV	B	5		621.52	943.53	322.01
PSI+ EV	B	5		621.52	944.13	322.61
PSI+ EV	B	5		621.52	1012.58	391.06
PSI+ EV	B	5		621.52	1017.87	396.35

## Sheet: PSI+ WT
Strain	Replicate	Image	Background	Background Average	Object	Object-Bkgrd Avg.
PSI+ WT	A	2	492.21	502.25	861.61	359.36
PSI+ WT	A	2	483.63	502.25	915.23	412.98
PSI+ WT	A	2	489.47	502.25	1115.56	613.31
PSI+ WT	A	2	526.7	502.25	761.18	258.93
PSI+ WT	A	2	519.24	502.25	994.32	492.07
PSI+ WT	A	2		502.25	892.52	390.27
PSI+ WT	A	2		502.25	1093.23	590.98
PSI+ WT	A	2		502.25	894.01	391.76
PSI+ WT	A	2		502.25	878.44	376.19
PSI+ WT	A	2		502.25	912.76	410.51
PSI+ WT	A	2		502.25	909.38	407.13
PSI+ WT	A	2		502.25	863.09	360.84
PSI+ WT	A	2		502.25	1152.36	650.11
PSI+ WT	A	2		502.25	1417.91	915.66
PSI+ WT	A	2		502.25	1076.77	574.52
PSI+ WT	A	2		502.25	911.94	409.69
PSI+ WT	A	2		502.25	867.59	365.34
PSI+ WT	A	2		502.25	874	371.75
PSI+ WT	A	2		502.25	1142.7	640.45
PSI+ WT	A	2		502.25	936.27	434.02
PSI+ WT	A	2		502.25	941.07	438.82
PSI+ WT	A	2		502.25	1061.97	559.72
PSI+ WT	A	2		502.25	884.07	381.82
PSI+ WT	A	2		502.25	983.43	481.18
PSI+ WT	A	2		502.25	913.18	410.93
PSI+ WT	A	3	456.44	465.076	762.47	297.394
PSI+ WT	A	3	462.33	465.076	903.27	438.194
PSI+ WT	A	3	473.04	465.076	854.83	389.754
PSI+ WT	A	3	480.48	465.076	999.18	534.104
PSI+ WT	A	3	453.09	465.076	898.52	433.444
PSI+ WT	A	3		465.076	899.19	434.114
PSI+ WT	A	3		465.076	1120.34	655.264
PSI+ WT	A	3		465.076	928	462.924
PSI+ WT	A	3		465.076	1133.55	668.474
PSI+ WT	A	3		465.076	1006.12	541.044
PSI+ WT	A	3		465.076	792.72	327.644
PSI+ WT	A	3		465.076	866.33	401.254
PSI+ WT	A	3		465.076	836.95	371.874
PSI+ WT	A	3		465.076	740.63	275.554
PSI+ WT	A	3		465.076	914.42	449.344
PSI+ WT	A	3		465.076	977.49	512.414
PSI+ WT	A	3		465.076	979.13	514.054
PSI+ WT	A	3		465.076	1049.69	584.614
PSI+ WT	A	3		465.076	893.56	428.484
PSI+ WT	A	3		465.076	839.73	374.654
PSI+ WT	A	3		465.076	824.24	359.164
PSI+ WT	A	3		465.076	1134.21	669.134
PSI+ WT	A	3		465.076	950.09	485.014
PSI+ WT	A	3		465.076	1210.16	745.084
PSI+ WT	A	3		465.076	1179.11	714.034
PSI+ WT	A	3		465.076	1172.25	707.174
PSI+ WT	A	3		465.076	965.45	500.374
PSI+ WT	A	3		465.076	1297.36	832.284
PSI+ WT	A	3		465.076	770.39	305.314
PSI+ WT	A	3		465.076	793.97	328.894
PSI+ WT	A	3		465.076	798.03	332.954
PSI+ WT	A	3		465.076	785.31	320.234
PSI+ WT	A	3		465.076	786.17	321.094
PSI+ WT	A	3		465.076	808.47	343.394
PSI+ WT	A	3		465.076	742.82	277.744
PSI+ WT	A	4	416.6	425.626	696.67	271.044
PSI+ WT	A	4	415.85	425.626	673.04	247.414
PSI+ WT	A	4	441.71	425.626	662.38	236.754
PSI+ WT	A	4	413.13	425.626	639.4	213.774
PSI+ WT	A	4	440.84	425.626	635.06	209.434
PSI+ WT	A	4		425.626	628.36	202.734
PSI+ WT	A	4		425.626	657.68	232.054
PSI+ WT	A	4		425.626	702.8	277.174
PSI+ WT	A	4		425.626	731.81	306.184
PSI+ WT	A	4		425.626	830.99	405.364
PSI+ WT	A	4		425.626	691.07	265.444
PSI+ WT	A	4		425.626	703.53	277.904
PSI+ WT	A	4		425.626	764.34	338.714
PSI+ WT	A	4		425.626	752.77	327.144
PSI+ WT	A	4		425.626	752.68	327.054
PSI+ WT	A	4		425.626	697.41	271.784
PSI+ WT	A	4		425.626	755.91	330.284
PSI+ WT	A	4		425.626	663.86	238.234
PSI+ WT	A	4		425.626	646.83	221.204
PSI+ WT	A	4		425.626	767.53	341.904
PSI+ WT	A	4		425.626	892.15	466.524
PSI+ WT	A	4		425.626	764.57	338.944
PSI+ WT	A	4		425.626	866.42	440.794
PSI+ WT	A	4		425.626	703.51	277.884
PSI+ WT	A	4		425.626	794.69	369.064
PSI+ WT	A	4		425.626	789.24	363.614
PSI+ WT	A	4		425.626	696.27	270.644
PSI+ WT	A	4		425.626	777.36	351.734
PSI+ WT	A	4		425.626	645.99	220.364
PSI+ WT	A	4		425.626	802.5	376.874
PSI+ WT	A	4		425.626	649.67	224.044
PSI+ WT	A	4		425.626	632.4	206.774
PSI+ WT	A	4		425.626	653	227.374
PSI+ WT	A	4		425.626	597.49	171.864
PSI+ WT	B	1	537.05	536.306	815.68	279.374
PSI+ WT	B	1	529.22	536.306	922.4	386.094
PSI+ WT	B	1	548.37	536.306	794.82	258.514
PSI+ WT	B	1	542.64	536.306	986.04	449.734
PSI+ WT	B	1	524.25	536.306	840.87	304.564
PSI+ WT	B	1		536.306	796.3	259.994
PSI+ WT	B	1		536.306	1075.15	538.844
PSI+ WT	B	1		536.306	906.15	369.844
PSI+ WT	B	1		536.306	866.92	330.614
PSI+ WT	B	1		536.306	909.28	372.974
PSI+ WT	B	1		536.306	818.77	282.464
PSI+ WT	B	1		536.306	835.31	299.004
PSI+ WT	B	1		536.306	1142.35	606.044
PSI+ WT	B	1		536.306	750.15	213.844
PSI+ WT	B	1		536.306	866.43	330.124
PSI+ WT	B	1		536.306	872.04	335.734
PSI+ WT	B	1		536.306	821.81	285.504
PSI+ WT	B	1		536.306	1210.43	674.124
PSI+ WT	B	1		536.306	914.34	378.034
PSI+ WT	B	1		536.306	946.99	410.684
PSI+ WT	B	1		536.306	1127.55	591.244
PSI+ WT	B	1		536.306	948.71	412.404
PSI+ WT	B	1		536.306	925.72	389.414
PSI+ WT	B	1		536.306	1010.78	474.474
PSI+ WT	B	1		536.306	762.59	226.284
PSI+ WT	B	2	483.79	482.704	778.2	295.496
PSI+ WT	B	2	487.76	482.704	740.18	257.476
PSI+ WT	B	2	500.09	482.704	830.13	347.426
PSI+ WT	B	2	474.53	482.704	669.1	186.396
PSI+ WT	B	2	467.35	482.704	710.5	227.796
PSI+ WT	B	2		482.704	746.5	263.796
PSI+ WT	B	2		482.704	717.56	234.856
PSI+ WT	B	2		482.704	775.5	292.796
PSI+ WT	B	2		482.704	773.13	290.426
PSI+ WT	B	2		482.704	827.33	344.626
PSI+ WT	B	2		482.704	765.36	282.656
PSI+ WT	B	2		482.704	729.65	246.946
PSI+ WT	B	2		482.704	729.29	246.586
PSI+ WT	B	2		482.704	789.52	306.816
PSI+ WT	B	2		482.704	777.93	295.226
PSI+ WT	B	2		482.704	740.76	258.056
PSI+ WT	B	2		482.704	744.3	261.596
PSI+ WT	B	2		482.704	820.53	337.826
PSI+ WT	B	2		482.704	721	238.296
PSI+ WT	B	2		482.704	908.57	425.866
PSI+ WT	B	2		482.704	812.29	329.586
PSI+ WT	B	2		482.704	834.1	351.396
PSI+ WT	B	2		482.704	693.47	210.766
PSI+ WT	B	2		482.704	592.92	110.216
PSI+ WT	B	2		482.704	723.08	240.376
PSI+ WT	B	2		482.704	738.3	255.596
PSI+ WT	B	2		482.704	799.76	317.056
PSI+ WT	B	2		482.704	868.12	385.416
PSI+ WT	B	2		482.704	752.64	269.936
PSI+ WT	B	2		482.704	926.88	444.176
PSI+ WT	B	3	457.04	463.252	728.28	265.028
PSI+ WT	B	3	422.01	463.252	715.19	251.938
PSI+ WT	B	3	482.6	463.252	614.32	151.068
PSI+ WT	B	3	484.1	463.252	673.88	210.628
PSI+ WT	B	3	470.51	463.252	814.58	351.328
PSI+ WT	B	3		463.252	562.61	99.358
PSI+ WT	B	3		463.252	678.32	215.068
PSI+ WT	B	3		463.252	718.86	255.608
PSI+ WT	B	3		463.252	757.05	293.798
PSI+ WT	B	3		463.252	678.24	214.988
PSI+ WT	B	3		463.252	697.7	234.448
PSI+ WT	B	3		463.252	678.42	215.168
PSI+ WT	B	3		463.252	931.2	467.948
PSI+ WT	B	3		463.252	959.98	496.728
PSI+ WT	B	3		463.252	786.16	322.908
PSI+ WT	B	3		463.252	785.73	322.478
PSI+ WT	B	3		463.252	690.36	227.108
PSI+ WT	B	3		463.252	800.94	337.688
PSI+ WT	B	3		463.252	859.08	395.828
PSI+ WT	B	3		463.252	798.23	334.978
PSI+ WT	B	3		463.252	703.59	240.338
PSI+ WT	B	3		463.252	731.01	267.758
PSI+ WT	B	3		463.252	787.74	324.488
PSI+ WT	B	3		463.252	742.86	279.608
PSI+ WT	B	3		463.252	768.13	304.878
PSI+ WT	B	3		463.252	699.33	236.078
PSI+ WT	C	1	386.87	392.142	920.03	527.888
PSI+ WT	C	1	401.61	392.142	579.89	187.748
PSI+ WT	C	1	382.35	392.142	702.98	310.838
PSI+ WT	C	1	396.43	392.142	669.68	277.538
PSI+ WT	C	1	393.45	392.142	684	291.858
PSI+ WT	C	1		392.142	677.3	285.158
PSI+ WT	C	1		392.142	689.04	296.898
PSI+ WT	C	1		392.142	666.15	274.008
PSI+ WT	C	1		392.142	669.3	277.158
PSI+ WT	C	1		392.142	641.71	249.568
PSI+ WT	C	1		392.142	1037.08	644.938
PSI+ WT	C	1		392.142	789.02	396.878
PSI+ WT	C	1		392.142	753.82	361.678
PSI+ WT	C	1		392.142	921.57	529.428
PSI+ WT	C	1		392.142	712.73	320.588
PSI+ WT	C	1		392.142	750.19	358.048
PSI+ WT	C	1		392.142	754.46	362.318
PSI+ WT	C	1		392.142	674.96	282.818
PSI+ WT	C	1		392.142	672.26	280.118
PSI+ WT	C	1		392.142	697.75	305.608
PSI+ WT	C	2	381.81	375.988	875.2	499.212
PSI+ WT	C	2	364.98	375.988	901.61	525.622
PSI+ WT	C	2	388.02	375.988	654.73	278.742
PSI+ WT	C	2	356.65	375.988	706.7	330.712
PSI+ WT	C	2	388.48	375.988	826.53	450.542
PSI+ WT	C	2		375.988	801.96	425.972
PSI+ WT	C	2		375.988	648.68	272.692
PSI+ WT	C	2		375.988	549.48	173.492
PSI+ WT	C	2		375.988	849.32	473.332
PSI+ WT	C	2		375.988	606.33	230.342
PSI+ WT	C	2		375.988	659	283.012
PSI+ WT	C	2		375.988	912.98	536.992
PSI+ WT	C	3	381.21	373.532	1058.34	684.808
PSI+ WT	C	3	368.94	373.532	538.87	165.338
PSI+ WT	C	3	382.74	373.532	715.8	342.268
PSI+ WT	C	3	366.36	373.532	641.69	268.158
PSI+ WT	C	3	368.41	373.532	632.6	259.068
PSI+ WT	C	3		373.532	616.61	243.078
PSI+ WT	C	3		373.532	655.65	282.118
PSI+ WT	C	3		373.532	965.41	591.878
PSI+ WT	C	3		373.532	638.91	265.378
PSI+ WT	C	3		373.532	632.42	258.888
PSI+ WT	C	3		373.532	540.14	166.608
PSI+ WT	C	3		373.532	548.64	175.108
PSI+ WT	C	3		373.532	560.78	187.248
PSI+ WT	C	3		373.532	629.3	255.768
PSI+ WT	C	3		373.532	681.77	308.238
PSI+ WT	C	3		373.532	691.1	317.568
PSI+ WT	C	3		373.532	673.29	299.758
PSI+ WT	C	3		373.532	731.22	357.688
PSI+ WT	C	3		373.532	718.02	344.488
PSI+ WT	C	3		373.532	668.06	294.528
PSI+ WT	C	3		373.532	662.07	288.538
PSI+ WT	C	3		373.532	675.38	301.848
PSI+ WT	C	5	373.52	378.864	618.43	239.566
PSI+ WT	C	5	373.44	378.864	831.31	452.446
PSI+ WT	C	5	390.91	378.864	744.13	365.266
PSI+ WT	C	5	384.38	378.864	636.75	257.886
PSI+ WT	C	5	372.07	378.864	583.15	204.286
PSI+ WT	C	5		378.864	792.71	413.846
PSI+ WT	C	5		378.864	635.46	256.596
PSI+ WT	C	5		378.864	686.21	307.346
PSI+ WT	C	5		378.864	771.23	392.366
PSI+ WT	C	5		378.864	699.33	320.466
PSI+ WT	C	5		378.864	657.86	278.996
PSI+ WT	C	5		378.864	703.16	324.296
PSI+ WT	C	5		378.864	643.68	264.816
PSI+ WT	C	5		378.864	888.58	509.716
PSI+ WT	C	5		378.864	702.99	324.126
PSI+ WT	C	5		378.864	686.58	307.716
PSI+ WT	C	5		378.864	591.54	212.676
PSI+ WT	C	5		378.864	680.23	301.366
PSI+ WT	C	5		378.864	584.31	205.446
PSI+ WT	C	5		378.864	590.95	212.086
PSI+ WT	C	6	395.21	386.19	692.79	306.6
PSI+ WT	C	6	365.16	386.19	713	326.81
PSI+ WT	C	6	402.89	386.19	840.82	454.63
PSI+ WT	C	6	368.81	386.19	646.88	260.69
PSI+ WT	C	6	398.88	386.19	727.92	341.73
PSI+ WT	C	6		386.19	1055.77	669.58
PSI+ WT	C	6		386.19	824.13	437.94
PSI+ WT	C	6		386.19	870.46	484.27
PSI+ WT	C	6		386.19	872.75	486.56
PSI+ WT	C	6		386.19	631.28	245.09
PSI+ WT	C	6		386.19	763.64	377.45
PSI+ WT	C	6		386.19	815.54	429.35
PSI+ WT	C	6		386.19	904.77	518.58
PSI+ WT	C	6		386.19	688.76	302.57
PSI+ WT	C	6		386.19	641.66	255.47
PSI+ WT	C	6		386.19	565.47	179.28
PSI+ WT	C	6		386.19	664.48	278.29
PSI+ WT	C	6		386.19	674	287.81
PSI+ WT	C	6		386.19	749.32	363.13
PSI+ WT	C	6		386.19	676.81	290.62
PSI+ WT	C	6		386.19	584.38	198.19
PSI+ WT	C	6		386.19	683.48	297.29
PSI+ WT	C	6		386.19	631.77	245.58
PSI+ WT	C	6		386.19	589.61	203.42
PSI+ WT	C	6		386.19	629.64	243.45

## Sheet: PSI+ A503S
Strain	Replicate	Image	Background	Background Average	Object	Object-Bkgrd Avg.
PSI+ A503S	A	1	599.9	620.66	1195.4	574.74
PSI+ A503S	A	1	639.2	620.66	1178.39	557.73
PSI+ A503S	A	1	646.94	620.66	1032.99	412.33
PSI+ A503S	A	1	581.16	620.66	1051.12	430.46
PSI+ A503S	A	1	636.1	620.66	999.47	378.81
PSI+ A503S	A	1		620.66	1337.67	717.01
PSI+ A503S	A	1		620.66	1071.08	450.42
PSI+ A503S	A	1		620.66	948.43	327.77
PSI+ A503S	A	1		620.66	929.2	308.54
PSI+ A503S	A	1		620.66	913.98	293.32
PSI+ A503S	A	1		620.66	886.12	265.46
PSI+ A503S	A	1		620.66	887.65	266.99
PSI+ A503S	A	1		620.66	1064.82	444.16
PSI+ A503S	A	1		620.66	994.94	374.28
PSI+ A503S	A	1		620.66	1006.96	386.3
PSI+ A503S	A	1		620.66	1166.47	545.81
PSI+ A503S	A	1		620.66	1069.66	449
PSI+ A503S	A	1		620.66	1091.73	471.07
PSI+ A503S	A	1		620.66	1414.29	793.63
PSI+ A503S	A	1		620.66	1045.79	425.13
PSI+ A503S	A	1		620.66	1024.88	404.22
PSI+ A503S	A	1		620.66	1226.93	606.27
PSI+ A503S	A	1		620.66	891.56	270.9
PSI+ A503S	A	1		620.66	946.4	325.74
PSI+ A503S	A	1		620.66	934.5	313.84
PSI+ A503S	A	1		620.66	1038.54	417.88
PSI+ A503S	A	1		620.66	1003.43	382.77
PSI+ A503S	A	1		620.66	1092.94	472.28
PSI+ A503S	A	1		620.66	1032.88	412.22
PSI+ A503S	A	1		620.66	1057.32	436.66
PSI+ A503S	A	1		620.66	1000.16	379.5
PSI+ A503S	A	1		620.66	1104.28	483.62
PSI+ A503S	A	1		620.66	1263.53	642.87
PSI+ A503S	A	1		620.66	1037.6	416.94
PSI+ A503S	A	1		620.66	1215.94	595.28
PSI+ A503S	A	1		620.66	1096.93	476.27
PSI+ A503S	A	1		620.66	1052.53	431.87
PSI+ A503S	A	1		620.66	976.6	355.94
PSI+ A503S	A	1		620.66	991.41	370.75
PSI+ A503S	A	1		620.66	1193.61	572.95
PSI+ A503S	A	1		620.66	911.97	291.31
PSI+ A503S	A	1		620.66	1057.26	436.6
PSI+ A503S	A	1		620.66	929.71	309.05
PSI+ A503S	A	1		620.66	1477.19	856.53
PSI+ A503S	A	1		620.66	1018.07	397.41
PSI+ A503S	A	1		620.66	1131.29	510.63
PSI+ A503S	A	1		620.66	1070.64	449.98
PSI+ A503S	A	1		620.66	993.61	372.95
PSI+ A503S	A	1		620.66	1009.58	388.92
PSI+ A503S	A	3	448.02	447.178	781.21	334.032
PSI+ A503S	A	3	457.4	447.178	880.49	433.312
PSI+ A503S	A	3	462.37	447.178	744.33	297.152
PSI+ A503S	A	3	448.86	447.178	772.35	325.172
PSI+ A503S	A	3	419.24	447.178	966.54	519.362
PSI+ A503S	A	3		447.178	820.11	372.932
PSI+ A503S	A	3		447.178	706.99	259.812
PSI+ A503S	A	3		447.178	619.76	172.582
PSI+ A503S	A	3		447.178	682.18	235.002
PSI+ A503S	A	3		447.178	788.18	341.002
PSI+ A503S	A	3		447.178	851.36	404.182
PSI+ A503S	A	3		447.178	946.28	499.102
PSI+ A503S	A	3		447.178	922.26	475.082
PSI+ A503S	A	3		447.178	889.65	442.472
PSI+ A503S	A	3		447.178	810.5	363.322
PSI+ A503S	A	3		447.178	937.31	490.132
PSI+ A503S	A	3		447.178	838.73	391.552
PSI+ A503S	A	3		447.178	826.94	379.762
PSI+ A503S	A	3		447.178	831.84	384.662
PSI+ A503S	A	3		447.178	820.03	372.852
PSI+ A503S	A	3		447.178	696.81	249.632
PSI+ A503S	A	3		447.178	813.06	365.882
PSI+ A503S	A	3		447.178	728.7	281.522
PSI+ A503S	A	3		447.178	918.4	471.222
PSI+ A503S	A	3		447.178	785.73	338.552
PSI+ A503S	A	3		447.178	772.06	324.882
PSI+ A503S	A	3		447.178	918.83	471.652
PSI+ A503S	A	3		447.178	932.8	485.622
PSI+ A503S	A	3		447.178	900.35	453.172
PSI+ A503S	A	3		447.178	888.35	441.172
PSI+ A503S	A	3		447.178	849.04	401.862
PSI+ A503S	A	3		447.178	860.04	412.862
PSI+ A503S	A	3		447.178	918.4	471.222
PSI+ A503S	A	3		447.178	919.04	471.862
PSI+ A503S	A	3		447.178	949.27	502.092
PSI+ A503S	A	3		447.178	954.3	507.122
PSI+ A503S	A	3		447.178	860.52	413.342
PSI+ A503S	A	3		447.178	855.73	408.552
PSI+ A503S	A	3		447.178	903.89	456.712
PSI+ A503S	A	3		447.178	891.96	444.782
PSI+ A503S	A	3		447.178	871.13	423.952
PSI+ A503S	A	3		447.178	1030.07	582.892
PSI+ A503S	A	3		447.178	941.03	493.852
PSI+ A503S	A	3		447.178	860.42	413.242
PSI+ A503S	A	3		447.178	1058.02	610.842
PSI+ A503S	A	3		447.178	876.29	429.112
PSI+ A503S	A	3		447.178	846.88	399.702
PSI+ A503S	B	1	811.67	815.692	1211.61	395.918
PSI+ A503S	B	1	834.35	815.692	1477.62	661.928
PSI+ A503S	B	1	809.29	815.692	1106.46	290.768
PSI+ A503S	B	1	827.75	815.692	1271.2	455.508
PSI+ A503S	B	1	795.4	815.692	1487.45	671.758
PSI+ A503S	B	1		815.692	1076.09	260.398
PSI+ A503S	B	1		815.692	1196.43	380.738
PSI+ A503S	B	1		815.692	1282.03	466.338
PSI+ A503S	B	1		815.692	1131.28	315.588
PSI+ A503S	B	1		815.692	1213.02	397.328
PSI+ A503S	B	1		815.692	1212.33	396.638
PSI+ A503S	B	1		815.692	1291.33	475.638
PSI+ A503S	B	1		815.692	1153.75	338.058
PSI+ A503S	B	1		815.692	1241.69	425.998
PSI+ A503S	B	1		815.692	1194.13	378.438
PSI+ A503S	B	1		815.692	1153.32	337.628
PSI+ A503S	B	1		815.692	1326.79	511.098
PSI+ A503S	B	1		815.692	1199.78	384.088
PSI+ A503S	B	1		815.692	1645.16	829.468
PSI+ A503S	B	1		815.692	1255.53	439.838
PSI+ A503S	B	1		815.692	1150.49	334.798
PSI+ A503S	B	1		815.692	1092.17	276.478
PSI+ A503S	B	1		815.692	1167.49	351.798
PSI+ A503S	B	1		815.692	1380.28	564.588
PSI+ A503S	B	1		815.692	1104.76	289.068
PSI+ A503S	B	1		815.692	1284.23	468.538
PSI+ A503S	B	1		815.692	1225.31	409.618
PSI+ A503S	B	1		815.692	1217.77	402.078
PSI+ A503S	B	1		815.692	1175.16	359.468
PSI+ A503S	B	1		815.692	1216.06	400.368
PSI+ A503S	B	1		815.692	1523.53	707.838
PSI+ A503S	B	1		815.692	1154.85	339.158
PSI+ A503S	B	1		815.692	1535.65	719.958
PSI+ A503S	B	1		815.692	1195.44	379.748
PSI+ A503S	B	1		815.692	1186.92	371.228
PSI+ A503S	B	1		815.692	1140.97	325.278
PSI+ A503S	B	1		815.692	1220.74	405.048
PSI+ A503S	B	1		815.692	1117.23	301.538
PSI+ A503S	B	1		815.692	1042.33	226.638
PSI+ A503S	B	1		815.692	1060.29	244.598
PSI+ A503S	B	1		815.692	1195.14	379.448
PSI+ A503S	B	1		815.692	1133.71	318.018
PSI+ A503S	B	1		815.692	1140.19	324.498
PSI+ A503S	B	1		815.692	1120.82	305.128
PSI+ A503S	B	1		815.692	1172.47	356.778
PSI+ A503S	B	1		815.692	1349.76	534.068
PSI+ A503S	B	1		815.692	1268.06	452.368
PSI+ A503S	B	1		815.692	1068.27	252.578
PSI+ A503S	B	1		815.692	1101.15	285.458
PSI+ A503S	B	2	611.73	599.01	1058.55	459.54
PSI+ A503S	B	2	602.39	599.01	1015.65	416.64
PSI+ A503S	B	2	594.52	599.01	951	351.99
PSI+ A503S	B	2	568.87	599.01	925.75	326.74
PSI+ A503S	B	2	617.54	599.01	869.52	270.51
PSI+ A503S	B	2		599.01	903.79	304.78
PSI+ A503S	B	2		599.01	715.36	116.35
PSI+ A503S	B	2		599.01	926.94	327.93
PSI+ A503S	B	2		599.01	1026.55	427.54
PSI+ A503S	B	2		599.01	996.04	397.03
PSI+ A503S	B	2		599.01	1018.24	419.23
PSI+ A503S	B	2		599.01	928.68	329.67
PSI+ A503S	B	2		599.01	1132.67	533.66
PSI+ A503S	B	2		599.01	1174.47	575.46
PSI+ A503S	B	2		599.01	1075.09	476.08
PSI+ A503S	B	2		599.01	1117.54	518.53
PSI+ A503S	B	2		599.01	1221.16	622.15
PSI+ A503S	B	2		599.01	1030.91	431.9
PSI+ A503S	B	2		599.01	902.52	303.51
PSI+ A503S	B	2		599.01	1001.43	402.42
PSI+ A503S	B	2		599.01	808.41	209.4
PSI+ A503S	B	2		599.01	987.21	388.2
PSI+ A503S	B	2		599.01	1313.76	714.75
PSI+ A503S	B	2		599.01	1115.26	516.25
PSI+ A503S	B	2		599.01	1158.92	559.91
PSI+ A503S	B	2		599.01	1252.37	653.36
PSI+ A503S	B	2		599.01	1070.09	471.08
PSI+ A503S	B	2		599.01	1092.08	493.07
PSI+ A503S	B	2		599.01	1033.74	434.73
PSI+ A503S	B	2		599.01	1081.74	482.73
PSI+ A503S	B	2		599.01	987.73	388.72
PSI+ A503S	B	2		599.01	976.95	377.94
PSI+ A503S	B	2		599.01	1140.91	541.9
PSI+ A503S	B	2		599.01	1169.91	570.9
PSI+ A503S	B	2		599.01	985.59	386.58
PSI+ A503S	B	2		599.01	924.39	325.38
PSI+ A503S	B	2		599.01	907.46	308.45
PSI+ A503S	B	2		599.01	1128.24	529.23
PSI+ A503S	B	2		599.01	1006.72	407.71
PSI+ A503S	B	2		599.01	1258.91	659.9
PSI+ A503S	B	2		599.01	968.72	369.71
PSI+ A503S	B	2		599.01	987.21	388.2
PSI+ A503S	B	2		599.01	1311.54	712.53
PSI+ A503S	B	2		599.01	980.86	381.85
PSI+ A503S	B	2		599.01	1228.46	629.45
PSI+ A503S	B	2		599.01	1014.46	415.45
PSI+ A503S	B	2		599.01	1078.32	479.31
PSI+ A503S	B	2		599.01	982.49	383.48
PSI+ A503S	B	2		599.01	1104.48	505.47
PSI+ A503S	C	2	546.48	559.766	1167.48	607.714
PSI+ A503S	C	2	555.95	559.766	1198.33	638.564
PSI+ A503S	C	2	575.37	559.766	1249.77	690.004
PSI+ A503S	C	2	571.21	559.766	1328.26	768.494
PSI+ A503S	C	2	549.82	559.766	1446.21	886.444
PSI+ A503S	C	2		559.766	2474.22	1914.45
PSI+ A503S	C	2		559.766	1507.79	948.024
PSI+ A503S	C	2		559.766	1367.9	808.134
PSI+ A503S	C	2		559.766	1678.76	1118.99
PSI+ A503S	C	2		559.766	1297.71	737.944
PSI+ A503S	C	2		559.766	1700.33	1140.56
PSI+ A503S	C	2		559.766	1531.92	972.154
PSI+ A503S	C	2		559.766	1456.68	896.914
PSI+ A503S	C	2		559.766	1266.78	707.014
PSI+ A503S	C	2		559.766	1480.83	921.064
PSI+ A503S	C	2		559.766	1180.73	620.964
PSI+ A503S	C	2		559.766	1398.97	839.204
PSI+ A503S	C	2		559.766	1296.96	737.194
PSI+ A503S	C	2		559.766	1512.43	952.664
PSI+ A503S	C	2		559.766	1365.16	805.394
PSI+ A503S	C	2		559.766	2461.85	1902.08
PSI+ A503S	C	2		559.766	1084.46	524.694
PSI+ A503S	C	2		559.766	1183.48	623.714
PSI+ A503S	C	2		559.766	1297.34	737.574
PSI+ A503S	C	2		559.766	1159.26	599.494
PSI+ A503S	C	2		559.766	1149.63	589.864
PSI+ A503S	C	2		559.766	1127.63	567.864
PSI+ A503S	C	2		559.766	1153.21	593.444
PSI+ A503S	C	2		559.766	1177.5	617.734
PSI+ A503S	C	2		559.766	1159.24	599.474
PSI+ A503S	C	2		559.766	1224.39	664.624
PSI+ A503S	C	2		559.766	1430.07	870.304
PSI+ A503S	C	2		559.766	1335.08	775.314
PSI+ A503S	C	2		559.766	1063.41	503.644
PSI+ A503S	C	2		559.766	1120.59	560.824
PSI+ A503S	C	2		559.766	1168.89	609.124
PSI+ A503S	C	2		559.766	1061.25	501.484
PSI+ A503S	C	2		559.766	1285.55	725.784
PSI+ A503S	C	2		559.766	1289.7	729.934
PSI+ A503S	C	2		559.766	1563.47	1003.7
PSI+ A503S	C	2		559.766	1406.79	847.024
PSI+ A503S	C	2		559.766	1187.62	627.854
PSI+ A503S	C	2		559.766	1324.62	764.854
PSI+ A503S	C	2		559.766	1196.98	637.214
PSI+ A503S	C	2		559.766	1372.43	812.664
PSI+ A503S	C	2		559.766	1405.36	845.594
PSI+ A503S	C	2		559.766	1298.44	738.674
PSI+ A503S	C	2		559.766	1096.44	536.674
PSI+ A503S	C	2		559.766	1224.9	665.134
PSI+ A503S	C	2		559.766	1243.78	684.014
PSI+ A503S	C	3	474.2	464.44	2059.13	1594.69
PSI+ A503S	C	3	470.6	464.44	1216.12	751.68
PSI+ A503S	C	3	444.81	464.44	1019.13	554.69
PSI+ A503S	C	3	469.41	464.44	1020.29	555.85
PSI+ A503S	C	3	463.18	464.44	1119.61	655.17
PSI+ A503S	C	3		464.44	1232.9	768.46
PSI+ A503S	C	3		464.44	1389.48	925.04
PSI+ A503S	C	3		464.44	1722.48	1258.04
PSI+ A503S	C	3		464.44	1658.74	1194.3
PSI+ A503S	C	3		464.44	1595.71	1131.27
PSI+ A503S	C	3		464.44	1421.1	956.66
PSI+ A503S	C	3		464.44	2024.29	1559.85
PSI+ A503S	C	3		464.44	1524.65	1060.21
PSI+ A503S	C	3		464.44	1421.86	957.42
PSI+ A503S	C	3		464.44	956.83	492.39
PSI+ A503S	C	3		464.44	998.18	533.74
PSI+ A503S	C	3		464.44	793.91	329.47
PSI+ A503S	C	3		464.44	924.83	460.39
PSI+ A503S	C	3		464.44	1073.98	609.54
PSI+ A503S	C	3		464.44	1013.95	549.51
PSI+ A503S	C	3		464.44	985.2	520.76
PSI+ A503S	C	3		464.44	1103.63	639.19
PSI+ A503S	C	3		464.44	1088.63	624.19
PSI+ A503S	C	3		464.44	1187.44	723
PSI+ A503S	C	3		464.44	1037.02	572.58
PSI+ A503S	C	3		464.44	1520.42	1055.98
PSI+ A503S	C	3		464.44	927.03	462.59
PSI+ A503S	C	3		464.44	862.09	397.65
PSI+ A503S	C	3		464.44	1105.3	640.86
PSI+ A503S	C	3		464.44	1430.41	965.97
PSI+ A503S	C	3		464.44	1257.65	793.21
PSI+ A503S	C	3		464.44	1324.74	860.3
PSI+ A503S	C	3		464.44	1512.16	1047.72
PSI+ A503S	C	3		464.44	1566.92	1102.48
PSI+ A503S	C	3		464.44	1496.56	1032.12
PSI+ A503S	C	3		464.44	2055.9	1591.46
PSI+ A503S	C	3		464.44	1503.84	1039.4
PSI+ A503S	C	3		464.44	1310.01	845.57
PSI+ A503S	C	3		464.44	1462.1	997.66
PSI+ A503S	C	3		464.44	1702	1237.56
PSI+ A503S	C	3		464.44	1439.2	974.76
PSI+ A503S	C	3		464.44	1215.59	751.15
PSI+ A503S	C	3		464.44	1562.25	1097.81
PSI+ A503S	C	3		464.44	1874.23	1409.79
PSI+ A503S	C	3		464.44	927.9	463.46

## Sheet: PSI+ A503V
Strain	Replicate	Image	Background	Background Average	Object	Object-Bkgrd Avg.
PSI+ A503V	A	1.1	896.21	899.244	1559.58	660.336
PSI+ A503V	A	1.1	916.28	899.244	1199.66	300.416
PSI+ A503V	A	1.1	893.43	899.244	1373	473.756
PSI+ A503V	A	1.1	932.86	899.244	1485.21	585.966
PSI+ A503V	A	1.1	857.44	899.244	1492.27	593.026
PSI+ A503V	A	1.1		899.244	1455.73	556.486
PSI+ A503V	A	1.1		899.244	1328.01	428.766
PSI+ A503V	A	1.1		899.244	1262.85	363.606
PSI+ A503V	A	1.1		899.244	1454.74	555.496
PSI+ A503V	A	1.1		899.244	1477.75	578.506
PSI+ A503V	A	1.1		899.244	1294.17	394.926
PSI+ A503V	A	1.1		899.244	1596.01	696.766
PSI+ A503V	A	1.1		899.244	1935.88	1036.64
PSI+ A503V	A	1.1		899.244	1561.93	662.686
PSI+ A503V	A	1.1		899.244	1620.96	721.716
PSI+ A503V	A	1.1		899.244	1301.3	402.056
PSI+ A503V	A	1.1		899.244	1180.72	281.476
PSI+ A503V	A	1.1		899.244	1418.55	519.306
PSI+ A503V	A	1.2	1071.13	1074.35	1858.86	784.514
PSI+ A503V	A	1.2	1132.2	1074.35	1508.51	434.164
PSI+ A503V	A	1.2	1119.07	1074.35	1420.66	346.314
PSI+ A503V	A	1.2	1039.49	1074.35	1558.9	484.554
PSI+ A503V	A	1.2	1009.84	1074.35	1446.8	372.454
PSI+ A503V	A	1.2		1074.35	1632.7	558.354
PSI+ A503V	A	2.1	1011.65	995.117	3486.38	2491.26
PSI+ A503V	A	2.1	1031.03	995.117	2610.81	1615.69
PSI+ A503V	A	2.1	942.67	995.117	3220.99	2225.87
PSI+ A503V	A	2.1	1016.13	995.117	4666.21	3671.09
PSI+ A503V	A	2.1		995.117	3081.67	2086.55
PSI+ A503V	A	2.1		995.117	2826.32	1831.2
PSI+ A503V	A	2.1		995.117	2920.02	1924.9
PSI+ A503V	A	2.1		995.117	1922.52	927.403
PSI+ A503V	A	2.1		995.117	1506.22	511.103
PSI+ A503V	A	2.1		995.117	1597.81	602.693
PSI+ A503V	A	2.1		995.117	1362.12	367.003
PSI+ A503V	A	2.1		995.117	2276.3	1281.18
PSI+ A503V	A	2.1		995.117	1831.64	836.523
PSI+ A503V	A	2.1		995.117	2484.91	1489.79
PSI+ A503V	A	2.2	850.57	760.388	1728.64	968.252
PSI+ A503V	A	2.2	803.19	760.388	2359.62	1599.23
PSI+ A503V	A	2.2	772.12	760.388	2426.99	1666.6
PSI+ A503V	A	2.2	661.58	760.388	1718.58	958.192
PSI+ A503V	A	2.2	714.48	760.388	1363.86	603.472
PSI+ A503V	A	2.2		760.388	1089.29	328.902
PSI+ A503V	A	2.2		760.388	946.73	186.342
PSI+ A503V	A	3.1	662.63	609.72	2526.85	1917.13
PSI+ A503V	A	3.1	645.08	609.72	2414.55	1804.83
PSI+ A503V	A	3.1	609.66	609.72	1799.66	1189.94
PSI+ A503V	A	3.1	577.58	609.72	1508.14	898.42
PSI+ A503V	A	3.1	553.65	609.72	1273.66	663.94
PSI+ A503V	A	3.1		609.72	1135.04	525.32
PSI+ A503V	A	3.1		609.72	1275.89	666.17
PSI+ A503V	A	3.1		609.72	1959.82	1350.1
PSI+ A503V	A	3.1		609.72	1259.24	649.52
PSI+ A503V	A	3.1		609.72	1315	705.28
PSI+ A503V	A	3.1		609.72	1418.73	809.01
PSI+ A503V	A	3.1		609.72	1294.54	684.82
PSI+ A503V	A	3.1		609.72	1239.65	629.93
PSI+ A503V	A	3.1		609.72	1401.51	791.79
PSI+ A503V	A	3.1		609.72	1530.18	920.46
PSI+ A503V	A	3.1		609.72	1721.77	1112.05
PSI+ A503V	A	3.1		609.72	1489.81	880.09
PSI+ A503V	A	3.1		609.72	1233.2	623.48
PSI+ A503V	A	3.2	864.73	792.45	2898.59	2106.14
PSI+ A503V	A	3.2	771.17	792.45	2907.95	2115.5
PSI+ A503V	A	3.2	836.48	792.45	1547.26	754.81
PSI+ A503V	A	3.2	802.33	792.45	3922.68	3130.23
PSI+ A503V	A	3.2	687.54	792.45	2512.56	1720.11
PSI+ A503V	A	3.2		792.45	1857.45	1065
PSI+ A503V	A	3.2		792.45	1411.52	619.07
PSI+ A503V	A	3.2		792.45	1309.31	516.86
PSI+ A503V	A	4	418.59	403.286	614.59	211.304
PSI+ A503V	A	4	384.22	403.286	743.32	340.034
PSI+ A503V	A	4	414.28	403.286	747.06	343.774
PSI+ A503V	A	4	406.12	403.286	916.85	513.564
PSI+ A503V	A	4	393.22	403.286	848.17	444.884
PSI+ A503V	A	4		403.286	743.16	339.874
PSI+ A503V	A	4		403.286	897.43	494.144
PSI+ A503V	A	4		403.286	712.47	309.184
PSI+ A503V	A	4		403.286	556.88	153.594
PSI+ A503V	A	4		403.286	749.61	346.324
PSI+ A503V	A	4		403.286	714.45	311.164
PSI+ A503V	A	4		403.286	613.6	210.314
PSI+ A503V	A	4		403.286	722.18	318.894
PSI+ A503V	A	4		403.286	614.82	211.534
PSI+ A503V	A	4		403.286	742.77	339.484
PSI+ A503V	A	4		403.286	905.08	501.794
PSI+ A503V	A	4		403.286	920.98	517.694
PSI+ A503V	A	4		403.286	712.57	309.284
PSI+ A503V	A	4		403.286	640.39	237.104
PSI+ A503V	A	4		403.286	878.48	475.194
PSI+ A503V	A	4		403.286	763.96	360.674
PSI+ A503V	A	4		403.286	725.58	322.294
PSI+ A503V	A	4		403.286	720.71	317.424
PSI+ A503V	A	5	429.5	406.422	780.25	373.828
PSI+ A503V	A	5	432.17	406.422	884.5	478.078
PSI+ A503V	A	5	405.03	406.422	978.19	571.768
PSI+ A503V	A	5	400.56	406.422	930.25	523.828
PSI+ A503V	A	5	364.85	406.422	648.91	242.488
PSI+ A503V	A	5		406.422	804.23	397.808
PSI+ A503V	A	5		406.422	824	417.578
PSI+ A503V	A	5		406.422	751.34	344.918
PSI+ A503V	A	5		406.422	663.83	257.408
PSI+ A503V	A	6	395.17	394.726	585.28	190.554
PSI+ A503V	A	6	407.05	394.726	558.47	163.744
PSI+ A503V	A	6	406.28	394.726	658.56	263.834
PSI+ A503V	A	6	379.99	394.726	788.04	393.314
PSI+ A503V	A	6	385.14	394.726	737.32	342.594
PSI+ A503V	A	6		394.726	703.85	309.124
PSI+ A503V	A	6		394.726	570.03	175.304
PSI+ A503V	A	6		394.726	549.15	154.424
PSI+ A503V	A	6		394.726	638.33	243.604
PSI+ A503V	A	6		394.726	633.27	238.544
PSI+ A503V	A	6		394.726	607.03	212.304
PSI+ A503V	A	6		394.726	645.9	251.174
PSI+ A503V	A	6		394.726	665.34	270.614
PSI+ A503V	A	6		394.726	566.46	171.734
PSI+ A503V	A	6		394.726	734.7	339.974
PSI+ A503V	A	6		394.726	479	84.274
PSI+ A503V	A	6		394.726	551.59	156.864
PSI+ A503V	A	6		394.726	602.64	207.914
PSI+ A503V	A	6		394.726	682.5	287.774
PSI+ A503V	A	6		394.726	613.66	218.934
PSI+ A503V	A	7	444.7	419.186	691.55	272.364
PSI+ A503V	A	7	423.18	419.186	751.79	332.604
PSI+ A503V	A	7	352.84	419.186	1084.85	665.664
PSI+ A503V	A	7	412.14	419.186	842.67	423.484
PSI+ A503V	A	7	463.07	419.186	659.47	240.284
PSI+ A503V	A	7		419.186	632.15	212.964
PSI+ A503V	A	7		419.186	802.03	382.844
PSI+ A503V	A	7		419.186	658.38	239.194
PSI+ A503V	A	7		419.186	628.24	209.054
PSI+ A503V	A	7		419.186	629.69	210.504
PSI+ A503V	A	7		419.186	683.54	264.354
PSI+ A503V	A	7		419.186	1197.96	778.774
PSI+ A503V	A	7		419.186	645.97	226.784
PSI+ A503V	A	7		419.186	632.33	213.144
PSI+ A503V	A	7		419.186	844.03	424.844
PSI+ A503V	A	7		419.186	712.33	293.144
PSI+ A503V	A	7		419.186	646.31	227.124
PSI+ A503V	A	7		419.186	685.57	266.384
PSI+ A503V	A	7		419.186	728.96	309.774
PSI+ A503V	A	7		419.186	799.06	379.874
PSI+ A503V	A	7		419.186	765.06	345.874
PSI+ A503V	A	7		419.186	763.17	343.984
PSI+ A503V	A	7		419.186	682.7	263.514
PSI+ A503V	A	7		419.186	791.94	372.754
PSI+ A503V	A	7		419.186	779.07	359.884
PSI+ A503V	A	7		419.186	730.13	310.944
PSI+ A503V	A	7		419.186	500.9	81.714
PSI+ A503V	A	7		419.186	473.87	54.684
PSI+ A503V	B	1	474.31	430.35	721.59	291.24
PSI+ A503V	B	1	469.87	430.35	892.34	461.99
PSI+ A503V	B	1	432	430.35	902	471.65
PSI+ A503V	B	1	396.81	430.35	738.73	308.38
PSI+ A503V	B	1	378.76	430.35	721.16	290.81
PSI+ A503V	B	1		430.35	641.55	211.2
PSI+ A503V	B	1		430.35	603.11	172.76
PSI+ A503V	B	1		430.35	544.23	113.88
PSI+ A503V	B	1		430.35	842.98	412.63
PSI+ A503V	B	1		430.35	699.94	269.59
PSI+ A503V	B	1		430.35	603.63	173.28
PSI+ A503V	B	1		430.35	597.63	167.28
PSI+ A503V	B	1		430.35	772.68	342.33
PSI+ A503V	B	1		430.35	590.37	160.02
PSI+ A503V	B	2	538.28	509.066	1054.53	545.464
PSI+ A503V	B	2	511.18	509.066	1155.97	646.904
PSI+ A503V	B	2	490.53	509.066	1157.27	648.204
PSI+ A503V	B	2	482.22	509.066	940.2	431.134
PSI+ A503V	B	2	523.12	509.066	1078.28	569.214
PSI+ A503V	B	2		509.066	1227.51	718.444
PSI+ A503V	B	2		509.066	1026.64	517.574
PSI+ A503V	B	2		509.066	1005.67	496.604
PSI+ A503V	B	2		509.066	1140.37	631.304
PSI+ A503V	B	2		509.066	1280.56	771.494
PSI+ A503V	C	1	514.74	496.49	1399.8	903.31
PSI+ A503V	C	1	521.94	496.49	1219.8	723.31
PSI+ A503V	C	1	456.06	496.49	933.35	436.86
PSI+ A503V	C	1	487.5	496.49	1344.09	847.6
PSI+ A503V	C	1	502.21	496.49	1611.3	1114.81
PSI+ A503V	C	1		496.49	1294.24	797.75
PSI+ A503V	C	1		496.49	1334.57	838.08
PSI+ A503V	C	1		496.49	1638.87	1142.38
PSI+ A503V	C	1		496.49	937.05	440.56
PSI+ A503V	C	1		496.49	1292.97	796.48
PSI+ A503V	C	1		496.49	1260.27	763.78
PSI+ A503V	C	1		496.49	1277.11	780.62
PSI+ A503V	C	1		496.49	1171.48	674.99
PSI+ A503V	C	1		496.49	1407.86	911.37
PSI+ A503V	C	2	497.47	476.24	1025.69	549.45
PSI+ A503V	C	2	476.34	476.24	1084.1	607.86
PSI+ A503V	C	2	451.63	476.24	1022.12	545.88
PSI+ A503V	C	2	472.57	476.24	984.37	508.13
PSI+ A503V	C	2	483.19	476.24	1091.31	615.07
PSI+ A503V	C	2		476.24	906.19	429.95
PSI+ A503V	C	2		476.24	1124.07	647.83
PSI+ A503V	C	2		476.24	1023.1	546.86
PSI+ A503V	C	2		476.24	1070.34	594.1
PSI+ A503V	C	2		476.24	1274.75	798.51
PSI+ A503V	C	2		476.24	949.31	473.07
PSI+ A503V	C	2		476.24	1128.74	652.5
PSI+ A503V	C	2		476.24	977.04	500.8
PSI+ A503V	C	2		476.24	1068.97	592.73
PSI+ A503V	C	2		476.24	1012.29	536.05
PSI+ A503V	C	2		476.24	1107.6	631.36
PSI+ A503V	C	3	427.23	402.282	1011.5	609.218
PSI+ A503V	C	3	413.2	402.282	642.83	240.548
PSI+ A503V	C	3	362.02	402.282	843.68	441.398
PSI+ A503V	C	3	421.39	402.282	616.15	213.868
PSI+ A503V	C	3	387.57	402.282	736.54	334.258
PSI+ A503V	C	3		402.282	834.8	432.518
PSI+ A503V	C	3		402.282	723.74	321.458
PSI+ A503V	C	3		402.282	1185.13	782.848
PSI+ A503V	C	3		402.282	922.02	519.738
PSI+ A503V	C	3		402.282	681.13	278.848
PSI+ A503V	C	3		402.282	643.4	241.118
PSI+ A503V	C	3		402.282	642.75	240.468
PSI+ A503V	C	3		402.282	604.95	202.668
PSI+ A503V	C	3		402.282	593.04	190.758
PSI+ A503V	C	3		402.282	680.7	278.418
PSI+ A503V	C	3		402.282	723.17	320.888
PSI+ A503V	C	4	433.54	397.104	694.65	297.546
PSI+ A503V	C	4	381.12	397.104	676.01	278.906
PSI+ A503V	C	4	380.88	397.104	3408.39	3011.29
PSI+ A503V	C	4	429.28	397.104	2964.86	2567.76
PSI+ A503V	C	4	360.7	397.104	2183.72	1786.62
PSI+ A503V	C	4		397.104	1943.9	1546.8
PSI+ A503V	C	4		397.104	807.6	410.496
PSI+ A503V	C	4		397.104	633.95	236.846
PSI+ A503V	C	4		397.104	659.1	261.996
PSI+ A503V	C	4		397.104	639.95	242.846
PSI+ A503V	C	4		397.104	643.21	246.106
PSI+ A503V	C	4		397.104	681.12	284.016
PSI+ A503V	C	4		397.104	622.9	225.796
PSI+ A503V	C	4		397.104	1524.5	1127.4
PSI+ A503V	C	5	424.66	395.814	673.19	277.376
PSI+ A503V	C	5	416.57	395.814	755.15	359.336
PSI+ A503V	C	5	416.05	395.814	756.42	360.606
PSI+ A503V	C	5	378.14	395.814	2903.56	2507.75
PSI+ A503V	C	5	343.65	395.814	662.26	266.446
PSI+ A503V	C	5		395.814	1341.61	945.796
PSI+ A503V	C	5		395.814	996	600.186
PSI+ A503V	C	5		395.814	1716.29	1320.48
PSI+ A503V	C	5		395.814	607.43	211.616
PSI+ A503V	C	5		395.814	665.18	269.366
PSI+ A503V	C	5		395.814	662.82	267.006
PSI+ A503V	C	5		395.814	643.79	247.976
PSI+ A503V	C	5		395.814	539.86	144.046
PSI+ A503V	C	5		395.814	542.4	146.586
PSI+ A503V	C	5		395.814	546.65	150.836
PSI+ A503V	C	5		395.814	540.95	145.136
PSI+ A503V	C	5		395.814	534.46	138.646
PSI+ A503V	C	5		395.814	469.04	73.226
PSI+ A503V	C	5		395.814	492.77	96.956
PSI+ A503V	C	5		395.814	555.92	160.106
PSI+ A503V	C	5		395.814	589.91	194.096
PSI+ A503V	C	5		395.814	619.94	224.126
PSI+ A503V	C	5		395.814	670.12	274.306
PSI+ A503V	C	5		395.814	493.63	97.816
PSI+ A503V	C	5		395.814	581.73	185.916
PSI+ A503V	C	6	444.44	415.956	1875.21	1459.25
PSI+ A503V	C	6	417.55	415.956	2800.87	2384.91
PSI+ A503V	C	6	431.81	415.956	1986.89	1570.93
PSI+ A503V	C	6	395.94	415.956	1610.49	1194.53
PSI+ A503V	C	6	390.04	415.956	2081.45	1665.49
PSI+ A503V	C	6		415.956	1088.27	672.314
PSI+ A503V	C	6		415.956	2005.33	1589.37
PSI+ A503V	C	6		415.956	1412.02	996.064
PSI+ A503V	C	6		415.956	756.31	340.354
PSI+ A503V	C	6		415.956	834.52	418.564
PSI+ A503V	C	6		415.956	772.26	356.304
PSI+ A503V	C	6		415.956	681.59	265.634
PSI+ A503V	C	6		415.956	593.06	177.104
PSI+ A503V	C	6		415.956	651.07	235.114
PSI+ A503V	C	6		415.956	621.34	205.384
PSI+ A503V	C	6		415.956	853.55	437.594
PSI+ A503V	C	6		415.956	1753.82	1337.86
PSI+ A503V	C	6		415.956	826.34	410.384
PSI+ A503V	C	6		415.956	1207.14	791.184
PSI+ A503V	C	6		415.956	1213.76	797.804
PSI+ A503V	C	6		415.956	1517.78	1101.82
PSI+ A503V	C	6		415.956	898.82	482.864
